# Supplementary material for: The value of a metabolic and immune-related gene signature and adjuvant therapeutic response in pancreatic cancer
Source: Front Genet. 2025 Jan 3;15:1475378. doi: 10.3389/fgene.2024.1475378 (PMC11758928; doi:10.3389/fgene.2024.1475378)
Supplement: Supplementary file 4 [file Table1.xls]

id	futime	fustat	AZGP1	CALR	CD1A	CD1B	CD1C	CD1D	CD1E	CD4	CD8A	CD8B	CD74	CTSE	CTSS	FCER1G	HLA-B	HLA-C	HLA-DMA	HLA-DMB	HLA-DOA	HLA-DPA1	HLA-DPB1	HLA-DQA1	HLA-DQB1	HLA-DRA	HLA-DRB1	HLA-DRB5	HLA-E	HLA-G	HSPA1B	HSPA2	HSPA4	HSPA5	ICAM1	LTA	MICA	MICB	NFYC	LGMN	PSMB8	PSMC1	PSMC3	PSMC4	PSMC6	RELB	SLC10A2	TAP1	TAPBP
TCGA-HZ-8002	366	1	5.15209538	9.61423592	2.75873937	1.27089009	3.63622554	2.60650548	2.97377932	5.69963686	4.35388431	1.93553933	10.17955459	6.5247462	7.16236514	6.96101668	10.05489595	9.72828159	6.69833657	4.93071132	5.71639532	7.5366785	7.44468529	5.77404167	5.42628623	11.63049375	10.2033737	8.34179055	9.56659866	2.20100992	5.54074025	2.92765643	5.9268662	9.39942256	5.11864752	0.925349	3.8029211	2.76075214	3.9674407	6.66326918	5.64560569	2.84464335	6.85222611	6.25969356	4.31074291	3.61814349	0.04385047	5.0343676	6.60302273
TCGA-3A-A9IN	2084	0	2.696522482	8.893378897	0.912037634	0.446009812	1.971956968	1.216299024	1.021162726	4.389843485	2.458832382	0.409678224	8.984388266	0.383323965	3.909691512	5.164864701	9.171792783	9.892878521	5.579003905	3.197087076	3.879726348	6.278801795	6.409380243	4.431612263	5.249151007	9.084350532	8.857635826	7.89678467	8.994804562	2.894684496	5.938235207	2.814620147	5.691301886	8.629273553	4.312137279	0.484269115	2.45248711	1.288320759	3.950894814	6.319337576	4.383241174	2.094734339	6.470403457	6.377500515	4.119548745	3.376567531	0	4.054594117	6.561565649
TCGA-HZ-8519	454	0	3.008241	8.947366	0.6698246	0.9992158	3.012339	2.164809	2.737626	5.08858	4.656528	1.988022	10.12892	7.374947	7.549824	6.52918	9.930334	10.36907	6.018623	4.288252	4.607064	7.301387	7.229548	6.413301	4.060884	11.71301	10.28174	7.219952	9.779834	1.725474	5.800195	2.64795	6.067074	8.746935	5.153091	0.9407231	3.43076	2.309719	3.950612	6.675607	5.731749	2.334638	6.347469	6.442178	3.894948	3.791756	0.01277633	5.130407	6.130701
TCGA-FB-AAPY	1059	1	6.64646756	8.99480456	4.4070597	1.92219861	4.27462173	2.41123207	3.17691521	5.41784847	3.78348075	1.44072156	10.89235687	9.35780335	6.9897646	6.90649139	10.49220171	10.15472446	7.27965329	5.32940421	4.80172258	7.60337636	7.52657827	6.0315637	7.04855335	10.84693986	10.56362816	9.94968564	9.6448277	3.81811328	5.90813318	2.99127657	5.55203179	7.82490339	5.24275111	1.93526474	4.12277707	2.77421883	4.21136114	6.75240875	6.31563723	2.5086586	6.92944306	6.7678481	4.23740922	5.30780154	0.02395897	5.26856614	7.29556049
TCGA-IB-A7LX	250	1	4.962875651	9.489214962	1.041256302	0	1.747990992	0.99631303	0.968687766	3.947507199	2.771236325	0.725537965	8.814912141	5.755255877	5.956152395	4.969179046	10.154724457	10.892356871	5.338384121	3.432754076	3.583124298	5.035301906	5.580989624	4.629385182	5.487598252	9.0530084	8.964945835	7.652537404	9.537037227	1.235089805	7.111811726	2.657230002	5.313267986	8.454826095	5.269541891	0.594483579	4.428702526	2.130883767	4.220732367	6.471678791	5.975941489	3.163000949	6.840866024	5.941874651	4.600965477	4.856419552	0.007046115	5.767393405	7.664248867
TCGA-XN-A8T5	720	0	5.49067538	9.03280945	1.31016908	1.34825735	3.85830034	2.90714968	2.26508908	5.2041235	4.69319086	2.30148229	10.49220171	7.6139294	6.04623871	5.67550602	10.60303004	10.45786614	7.15282734	5.23875056	5.74292809	7.06118539	7.47717702	6.15455587	6.76962498	11.05490341	10.80225139	9.81515318	9.96543857	3.70701119	5.77655437	3.87436026	5.53259593	8.67584062	5.7515687	2.81462015	4.43915967	2.65096969	3.96558114	6.19365703	6.19032171	2.67467351	6.97341153	6.35531215	4.02772557	5.570159	0.10286226	5.4459713	7.21995162
TCGA-3A-A9IX	1037	0	6.326416	8.94736605	2.76429137	1.60958005	4.56274797	2.90149928	4.03581479	5.91673602	4.44201191	1.73586526	10.22999881	6.94872815	6.87098482	6.54584979	9.87409994	9.19417769	6.89317774	5.0343676	5.81476317	7.5366785	7.54982393	5.43043315	5.79940027	10.60303004	9.62950562	8.51783707	9.08435053	2.70364781	5.8711729	3.51174759	5.8768111	8.78908593	4.97812468	1.95293363	3.48788633	2.60010511	4.23905505	6.58392008	5.57510838	2.52172317	6.68827829	6.06237734	4.13053803	4.64559964	0.26147136	5.11597916	6.9815376
TCGA-3A-A9IB	224	1	6.40322051	9.62950562	1.98515392	0.19359161	1.69262939	1.53403769	0.82648113	5.10664271	2.06440245	0.7141071	9.87409994	8.24227142	5.55271582	6.72081746	10.05489595	10.12892359	6.02875699	4.4323027	4.10592443	6.65849571	6.43068152	5.57448575	6.14015388	10.33856147	9.85263905	6.75240875	8.99480456	3.70224529	5.94693247	3.3612104	5.72659502	8.12484093	5.69890465	0.96249046	4.15218098	3.03204052	3.82038322	6.72574661	5.98763557	3.19422293	7.07633141	6.53069894	4.81659612	4.73241303	0	5.73696983	7.48316118
TCGA-IB-7646	145	1	4.67274213	9.76228552	1.80494485	0.20335842	1.2866872	1.86024534	0.85863211	5.48823574	3.27086424	0.97259775	10.80225139	8.83212702	7.60337636	7.90127964	11.2930175	10.12892359	6.88947719	5.21959333	6.24507214	8.18111697	7.04628259	6.74561517	7.05885438	12.11585453	11.35334976	10.36907382	9.70975898	3.41432567	8.95531426	2.78476235	6.17653601	10.33856147	6.45888181	0.88999196	3.77586598	4.53482173	3.92037334	6.70958014	6.48135142	3.61289503	6.78968361	6.28101661	4.83528038	4.14161181	0	6.52075522	6.31812845
TCGA-2J-AAB4	729	0	4.85211473	9.25442799	2.94645071	0.95247104	3.00358964	2.11308235	2.17484389	5.3762098	3.41968342	1.35662388	11.05490341	10.2523331	7.10764707	6.34032797	11.55492598	10.9442223	6.65540292	4.63804023	4.53264549	7.43572693	6.88570491	5.37854284	5.62425943	10.89235687	10.2033737	8.49629336	9.59807596	6.68977439	6.46378052	3.44750885	5.50681994	9.20692717	6.21215939	0.59697349	4.30448622	3.13144544	4.17609454	7.23972644	6.01953691	2.51746292	6.59139443	5.65811778	4.29480746	4.77240564	0.01560764	5.96855552	7.48634352
TCGA-3A-A9IH	1021	0	4.42834945	9.22947857	2.82661885	0.41837996	1.97469633	1.2866872	1.95656968	4.1767536	1.9387239	0.50175799	10.28174113	9.77983358	7.0741618	5.9184244	10.84693986	10.49220171	5.52191415	3.73197499	3.86169538	6.15251687	6.0325763	4.67939846	4.59803522	9.87409994	9.16090028	7.91488618	9.30407223	2.92827935	5.13581105	3.36345076	5.86193626	8.58046511	5.03184376	0.7232142	3.95335372	2.00974703	4.3933146	5.72006527	5.97036478	2.7316275	7.00381471	6.15996133	3.95892432	5.25127826	0	5.79647706	7.01004577
TCGA-IB-7890	598	1	1.93235112	9.4725686	2.52776949	0.11254923	1.84872929	1.73020735	1.17304298	5.7853379	1.90281259	0.24344645	9.81515318	9.34376468	6.41973186	7.01218985	9.62950562	9.08435053	5.61256157	4.39562016	4.71157365	7.28205981	6.29583265	5.71497685	6.31444004	10.67766415	9.59807596	7.90612035	9.09485598	2.25142946	4.52891195	3.54488841	5.68088776	9.30407223	5.07937384	0.9145734	3.95363215	1.89871993	3.9053432	8.31247232	4.99498288	3.15582823	6.81265738	5.99413164	4.27462173	3.85920229	0	4.49592153	6.3943056
TCGA-IB-AAUO	239	1	3.714700513	9.343764676	5.516213756	0.557012017	2.045255981	1.08518396	2.41612362	4.665570709	2.737626197	0.738147399	10.846939858	8.675840625	6.039418525	6.50340328	11.232647567	11.112730102	6.347469008	4.283612167	3.923647428	5.792577144	6.723888891	5.258796281	5.033926866	9.930334332	10.154724457	7.031142623	9.254427991	3.2732603	6.065058264	2.554821383	5.520105701	8.71534052	5.685087675	0.711179638	4.566374365	3.324055223	4.298408315	5.687837552	6.605923778	2.687929404	7.369473463	6.682050731	4.510011199	5.560924008	0.021677711	6.356371855	7.461975404
TCGA-HZ-A77O	160	1	7.08034748	9.34376468	2.77688052	0.44764108	1.93030967	1.46426101	1.29757295	4.43052882	2.25674922	0.66734109	9.72828159	9.67608507	5.91340071	6.26536169	10.30998217	10.00700343	6.65092148	4.53228267	5.01231077	6.60302273	6.41973186	5.13818454	6.04914521	10.05489595	9.81515318	8.09075606	9.18255351	5.10032467	5.17428736	3.34347349	6.0148257	8.46238203	4.53303501	0.64605535	3.82473425	2.49123126	3.98412539	6.25190197	7.34709513	3.19708708	7.22477444	6.56756735	4.42558552	4.94835695	0.04730278	6.57486066	7.64136756
TCGA-FB-AAPQ	1130	1	6.2698564	9.35780335	1.03243308	0.37810695	0.91938684	1.11224974	0.39633181	3.91725224	1.88438731	0.27185531	9.81515318	9.5033877	7.26002942	5.29351432	11.99362979	11.35334976	6.16917561	3.95859958	4.07618024	5.8422558	5.74292809	4.47899574	5.98763557	9.87409994	9.6927147	9.37038881	10.15472446	4.66698263	9.31738887	2.804516	5.55337832	9.74500735	6.35120976	0.22000448	6.00582865	4.79951477	3.5610328	7.30138736	5.9804675	3.15171207	6.38665819	5.77971857	4.96954884	4.8873147	0	5.50620585	7.18814076
TCGA-3A-A9IL	2741	0	3.02647803	9.24199244	1.3916627	0.17211047	2.04283342	1.5451811	1.35491587	4.55840173	1.86855877	0.13025807	8.97438304	2.67194051	4.35888711	4.54510101	9.72828159	9.53703723	4.77199647	3.02244274	3.44120206	6.41839794	6.26536169	4.42493619	6.22509828	9.35780335	8.9032932	7.96031245	8.73106577	2.72660281	5.25828449	2.90858947	5.9354555	8.43464366	4.33519882	0.24803964	1.95464376	0.89170443	3.96810458	4.49278253	4.13797888	2.0997786	6.17126328	6.22401229	3.959874	3.6804864	0	3.52872508	6.4576263
TCGA-HZ-8638	151	1	7.254662065	9.241992442	1.182479373	0.021031214	1.959373267	1.463970273	1.472680118	3.665428019	3.977025254	1.091420914	10.309982175	9.278580015	7.36393586	5.010604414	10.677664152	10.528342754	6.712701695	4.23759278	4.197908628	6.52917971	6.58546375	4.624448363	4.329795262	10.424908445	9.745007354	8.772018251	9.815153183	3.949117472	5.750807996	3.524843503	5.692128094	8.454826095	5.308821001	0.530212707	3.890489496	3.015620132	4.108730183	6.208746272	6.641997957	2.718293669	6.574860661	6.19261535	4.265698676	4.098577045	1.321678198	6.108361151	6.619315722
TCGA-FB-AAPS	228	0	3.17388441	9.115709556	1.112851566	0.603001244	2.892686141	1.944110299	1.611243214	5.694309129	3.980337942	1.62471622	10.309982175	6.971375709	6.212159389	7.530175331	10.457866142	10.031811459	6.823118808	5.553378322	4.730503559	7.506329799	7.397832904	6.109341126	6.277657687	10.892356871	9.79749131	8.253942953	9.537037227	3.695758911	5.315495586	3.056695888	5.3004968	8.283702352	5.432744323	1.579643107	4.955397901	3.040652604	4.04122458	6.941220191	6.000234644	2.6701825	6.975575163	6.139117046	4.180330892	5.37386359	0	5.55541126	7.222546666
TCGA-IB-A7M4	483	0	5.08197484	9.02393035	1.38552547	1.1169795	2.03665067	1.29895386	1.71669596	4.36553717	3.80922715	2.04154509	9.53703723	8.31888531	5.93357476	5.68856868	10.71433482	10.67766415	6.11831757	4.14869011	4.63279575	6.7014645	6.29583265	5.08291544	4.84697413	9.81515318	9.22947857	7.58938824	9.89287852	3.18096527	6.33310292	2.54786905	5.61701367	8.2141763	4.64713834	1.45855157	4.47899574	3.44691562	4.06933354	6.73740825	6.51154315	3.1681579	7.01218985	6.31563723	4.63580198	4.46604823	0.03310248	6.39909144	7.13447971
TCGA-IB-8126	462	0	7.75245157	8.31888531	0.58745688	0.65111857	2.78770973	1.8534492	1.8225046	5.63815524	5.10329914	2.17986929	9.74500735	7.28485371	6.74389056	6.64789081	9.79749131	9.11570956	6.52636825	4.87543065	5.60862357	7.36393586	7.35265172	6.88947719	6.66470611	10.49220171	9.91036646	7.29300071	9.27858002	2.94174054	5.19123099	2.83310078	5.62769642	8.52511085	5.67765679	1.65061615	3.39203339	2.77945158	4.13969705	6.66958525	5.47846839	2.54912994	6.4043461	5.76664048	4.08748236	4.41870539	0.17120567	5.18319429	5.9895312
TCGA-HZ-8636	545	1	2.51882	9.566599	3.739918	2.00802	3.626452	1.99227	3.459651	5.86867	2.125849	0.6001032	10.28174	10.45787	7.447309	6.92357	10.30998	9.949686	5.940951	4.517454	4.725042	7.464944	6.674086	6.02595	5.059172	11.4875	10.08116	8.203486	9.11571	3.625847	5.859487	3.613187	5.954207	9.762286	5.723755	0.9983966	4.110026	2.752473	4.172888	6.720817	5.616393	3.077189	6.557172	6.20986	4.617619	4.821388	0.0007557529	5.24808	6.486762
TCGA-US-A77J	568	1	5.06157706	8.79818048	2.93134759	2.77273806	4.5906619	3.22275125	3.46099282	6.18412376	4.27623684	2.18448597	11.2930175	6.012083	6.79344464	6.70313393	10.80225139	9.72828159	7.43838768	5.9742301	6.24724074	7.93805462	7.97007194	6.53069894	7.23972644	11.71301441	10.36907382	8.29612698	9.48921496	3.48612482	4.61572762	3.15723034	5.71497685	8.28370235	5.13481277	2.79726372	3.41261733	2.85938699	4.16233573	6.58546375	6.21423945	2.59248622	6.87473304	6.17333794	4.01109931	5.62425943	0.03752801	5.40482412	7.36070226
TCGA-HZ-A8P0	0	0	4.94701245	9.29100166	0.84679985	0.09811924	1.58859256	1.72829714	1.47064619	4.54548101	2.47428313	0.45751455	9.48921496	10.12892359	6.48263599	5.82892704	10.2033737	10.08115585	5.55608725	3.62861031	4.17220826	5.67765679	6.14852417	4.17544955	5.39982324	9.5194444	8.91152921	8.48290272	8.81491214	3.70907223	5.49750092	3.80118763	5.91579479	8.9032932	4.32344645	0.54134861	3.7843752	1.71052456	4.13282193	6.11831757	5.73461371	2.48209654	6.81265738	6.5434648	4.30809434	4.39098059	0	4.60993222	6.99782304
TCGA-IB-AAUS	225	0	5.3669649	9.70975898	3.65810635	0.80571814	3.41206298	3.27619053	1.8742851	6.20986019	4.52967542	2.21228637	11.00085423	7.62084663	8.02762185	8.92948981	10.80225139	10.3965106	7.6525374	6.13182116	5.14370524	7.28485371	7.91896935	6.0148257	5.52191415	11.80382236	10.71433482	8.9204669	9.83465908	3.03557394	4.45019312	3.07976056	5.4459713	8.61618123	5.60791497	1.38422668	4.12057257	3.42113495	3.99816481	7.74590756	5.99138216	2.71859595	6.68049456	6.0790828	4.15947257	5.35565203	0.01629026	5.82197802	7.31952581
TCGA-3E-AAAZ	2182	1	4.260216898	8.629273553	1.791771571	0.356906659	2.029044315	1.053048065	1.486674734	3.64878869	2.345066465	0.638296401	8.559952906	10.309982175	5.834251074	5.310109955	9.331482868	8.893378897	4.978124683	3.235515694	3.140436916	5.490675377	5.328816363	4.140981469	3.928110662	8.857635826	8.434643655	5.897107043	8.643339973	2.057176091	6.112186759	4.653033067	5.720065274	8.154507263	3.563863438	0.382269385	3.359120522	1.333683624	3.758553697	6.96526713	5.61065105	2.778991331	6.88398853	6.346244228	4.395620159	4.208348696	0.009471464	4.642998397	6.548536192
TCGA-HZ-8001	706	0	3.87436026	9.20692717	2.5086586	0.93395056	4.05873816	3.52068499	3.11379833	5.89141238	4.21976019	2.28673303	10.00700343	6.62525427	6.64789081	7.30138736	10.05489595	9.29100166	6.79344464	5.30950255	4.91353236	7.68854756	7.41484588	6.32406621	6.75971112	10.71433482	9.96543857	8.25394295	9.38600753	2.92124436	7.60009131	3.78529212	5.82424266	8.65967343	5.27547309	2.10884524	3.65577084	2.12556713	4.07092509	7.20994263	6.04623871	3.20332427	7.21227361	6.76110705	4.29386704	5.06298341	0	5.10528123	6.21738196
TCGA-S4-A8RO	525	0	5.46621761	8.58046511	1.14418802	0.29448348	1.4637208	1.53699084	0.82582803	5.00460027	2.33951512	0.73992611	9.18255351	9.93033433	6.41839794	6.46140938	9.91036646	9.67608507	5.60130043	4.05650463	3.76850724	5.4918531	5.79873229	4.91835618	5.85454653	9.85263905	8.79818048	7.05662905	8.38377038	5.23918339	4.81736386	2.03651564	6.07619906	8.22646759	3.83149828	0.38008796	3.82502847	3.07242158	3.13964024	6.97741159	5.54134354	3.37773805	6.9897646	6.38795544	4.98596987	4.76927242	0	5.13191786	7.04224706
TCGA-IB-7889	481	1	6.26195574	8.73907546	2.02197499	1.35336225	3.62041985	3.00039579	2.57489035	4.73010136	4.05523644	1.87513444	9.91036646	9.22947857	7.0526213	7.2077855	10.08115585	9.428979	6.89117856	5.21560716	5.35281395	7.58938824	7.12763741	5.83905863	6.64789081	10.63894448	9.98551608	9.18255351	9.16090028	3.22307682	5.34942791	2.97003804	5.39864281	8.46898401	4.98135082	2.02498129	4.05459412	2.39245756	4.10019135	6.65849571	6.19879586	3.09274429	6.8502106	6.13809339	4.42151888	4.92415216	0.14823728	4.93744656	6.5434648
TCGA-FB-AAPP	485	1	7.998064	9.2294786	0.229622	0.2568289	0.6389	0.6887764	0.3686669	2.6503882	0.8322969	0.1670232	5.7538265	7.0975065	6.863459	2.936543	10.0318115	9.598076	4.3133351	1.9939497	1.2529158	2.5574616	3.0891113	1.5160479	2.1801383	5.5086917	4.7190372	3.221906	8.9473661	2.7018174	5.2234747	4.8482724	6.0277904	9.1609003	1.9381661	0.8019231	3.8503664	1.1118539	3.9424779	5.7681062	6.2720583	3.1367968	6.7095801	5.6362369	4.3568453	4.8234824	0	5.2786394	7.0462826
TCGA-FB-A4P6	767	0	6.5661964	8.96494584	2.09670613	0.49948018	2.95029017	2.36344417	2.558944	5.49563313	4.16825291	1.87084603	10.84693986	7.77685213	6.94122019	6.00582865	10.75783667	10.36907382	6.7733199	4.35284325	4.99236284	7.53017533	6.95893429	5.76586409	6.47727516	10.89235687	10.3965106	9.428979	9.62950562	2.19822162	5.38623741	2.42558203	5.25022792	8.02311116	4.6940093	0.63783705	4.57656809	2.76870667	4.38195749	6.32756917	5.75597579	2.09811599	6.57780962	5.84564585	3.89737888	4.01357035	0.04935572	5.40093919	7.57195282
TCGA-2L-AAQE	684	1	2.10335596	9.149252	1.83450614	0.79038137	2.90890031	1.53891257	1.77535781	3.85920229	3.28655695	1.72357385	9.5033877	8.41480191	5.83977471	4.58777482	8.97438304	10.00700343	5.60862357	3.49786141	3.05837988	5.63306846	5.32502872	3.93380961	3.70907223	9.08435053	8.6996023	6.21423945	8.81491214	1.60821359	5.64412912	3.68936179	5.91579479	8.40239347	4.31413819	1.8992731	3.48272053	2.44741707	4.26275185	6.35531215	5.78215612	3.05480195	7.20058086	6.44217784	4.32721884	5.46554518	0	5.30609451	6.99168623
TCGA-IB-A5SO	365	1	5.131436383	8.974383039	0.271765811	0.210718514	2.857878311	1.986126191	1.315370882	5.446644316	3.810521252	1.563450057	10.128923587	9.370388812	6.92527433	6.796819654	10.528342754	10.603030044	6.366259259	4.983705053	4.668566776	7.4649443	7.016256727	6.314440044	6.545849787	10.757836667	9.930334332	7.00579407	9.472568596	2.766993464	5.049346731	2.648559779	5.424520724	8.2204504	5.187215864	1.404847549	4.375470437	2.645721485	4.033931269	7.109728291	5.946483139	2.967713851	6.541919162	6.17438864	3.89318162	5.016483394	0.060332919	5.762593851	6.861704806
TCGA-FB-AAPU	381	1	5.84061404	9.24199244	2.33278383	0.8389979	2.51953587	1.26017925	2.30239978	3.36001332	2.3681892	0.55102573	8.54553753	11.00085423	7.91045805	3.87524043	9.89287852	9.85263905	4.41514412	3.00122054	2.67840729	4.57112584	4.85038639	3.898219	3.57365567	8.44080108	7.0672332	5.308821	8.57313742	2.04061684	8.68348979	2.22527709	6.37377713	8.91152921	3.89465675	0.59220911	4.40115258	2.88411453	3.72191835	6.03749051	6.15778428	2.46973128	6.41067267	5.93113745	4.52208966	4.69319086	0.07507799	5.61959876	6.89870295
TCGA-IB-7886	123	1	6.0810281	9.02393035	2.02765303	0.50166935	2.04385821	1.118678	1.41787195	5.24275111	3.38527351	1.29111197	10.60303004	8.84065961	7.5757873	7.04628259	9.94968564	9.96543857	6.67271668	4.95888396	5.27709543	7.87456891	7.01854182	6.89700076	6.766297	12.74299167	10.71433482	8.18111697	9.72828159	2.38186587	7.29036726	2.99274487	5.71123553	9.00515574	5.86274099	0.97377554	4.07937299	2.83337346	3.89439095	6.88947719	5.99413164	3.25099643	6.64350904	6.60439963	4.5660248	4.29874408	0.35788661	5.81476317	6.42221012
TCGA-2J-AABR	438	0	5.42987536	8.94736605	1.93729392	1.70088799	3.2834163	2.32161326	3.16271325	5.87594639	4.77771164	1.82317991	10.45786614	7.5063298	6.67408631	6.68366558	10.2523331	9.38600753	6.53782455	4.71867835	5.34668392	7.03769849	7.26247732	6.10319484	5.0269868	10.9442223	10.12892359	7.5366785	9.30407223	3.22681584	5.16093592	2.95146564	5.61065105	8.4760896	6.11025841	1.07496297	3.74052933	2.22554795	4.01480696	6.26315988	5.84880043	2.77181841	6.70958014	5.94603344	4.25990066	5.01102459	0	5.63093194	7.61719708
TCGA-XD-AAUL	498	0	7.6378225	9.31738887	3.53608275	1.21166889	2.91517591	2.08109961	2.32577007	5.04747906	2.14494076	0.51714606	10.22999881	9.4435016	5.55337832	6.65540292	10.42490845	10.03181146	6.06313618	4.41410305	4.17453905	6.79681965	6.54853619	5.9268662	6.89870295	10.71433482	10.3965106	9.04231766	9.13811792	3.96655136	5.50242799	3.84343218	5.11523638	7.64491186	5.10130886	0.37675013	3.95771127	3.29168842	3.94875501	6.47040346	5.68442155	2.85302854	6.78188292	6.16200233	3.95800465	6.45613063	0	5.51948215	7.28205981
TCGA-F2-A8YN	517	0	8.2318874	9.38600753	3.50079186	0.48313174	2.83605116	1.50029422	2.21506878	4.16415633	1.78367749	0.53164975	9.91036646	9.35780335	6.76441118	5.9515463	10.3965106	10.84693986	7.07633141	4.72380263	3.88054056	6.91215523	6.04623871	4.6849096	7.0672332	10.63894448	10.30998217	9.39942256	9.62950562	3.25124917	6.98368339	4.30007685	5.81884698	8.41480191	4.91147636	0.40219062	5.04747906	2.1504453	4.21564831	6.77157662	6.43068152	2.92648226	6.54462881	6.12348618	4.57805049	4.56058963	0.04170341	5.79257714	6.38665819
TCGA-HZ-A49I	308	1	6.93330352	8.81491214	3.06148193	0.73183344	3.24898212	3.26711686	2.23845824	5.85133054	2.86285602	0.75410272	10.49220171	10.10446902	7.00579407	6.58546375	11.48749891	11.63049375	6.2585046	4.53303501	4.31039829	6.46378052	6.67560708	5.29298747	5.57771885	11.00085423	9.81515318	8.10062292	10.3965106	2.86465843	6.326416	2.71736145	5.33269755	8.46238203	5.26856614	1.30180945	4.66856678	2.90599931	4.18769808	7.55938933	6.12030258	2.15208799	6.71589749	6.82793332	4.02647874	4.78057835	0	5.81723977	7.81694076
TCGA-2J-AABE	676	0	5.69812761	9.5194444	3.19026639	0.90100488	2.49410502	1.35662388	2.0734069	5.51066449	1.58281899	0.41162181	10.17955459	9.98551608	6.99980725	6.88204017	10.22999881	10.12892359	6.02334075	4.12538826	3.68729365	6.44342978	6.17333794	4.54265242	4.22141698	10.56362816	9.53703723	7.38936461	9.24199244	2.7256862	5.56944157	3.37597316	5.4560087	8.34179055	5.4350428	0.59664152	4.27686511	2.76075214	4.54831763	7.08646852	5.83344168	2.7226446	6.51406812	6.18203952	4.1505613	5.07296713	0	5.02742435	7.5366785
TCGA-2J-AAB8	80	0	6.94328139	9.53703723	1.97583339	0.21653595	1.59915304	1.14819354	1.36131471	4.09893743	2.71619725	0.63379973	9.428979	9.67608507	6.8355338	6.33081454	10.80225139	10.63894448	5.79096956	4.05207153	3.95089481	6.26315988	5.98666509	4.93878072	5.77743103	9.66121837	9.41395768	8.17591177	9.21874436	4.01831103	8.34179055	2.99186247	5.82803363	9.39942256	4.82263481	1.03861739	4.07501057	2.6833286	4.03581479	6.87859048	6.33912473	2.48791076	6.65092148	6.51939439	4.30313486	4.70354649	0.08195668	5.98571695	7.36684411
TCGA-US-A774	695	1	5.7515687	8.73106577	2.9146246	0.654741	2.68411405	2.22317322	1.85991907	5.26526323	3.45595197	1.47843396	10.17955459	9.12654574	6.97939547	6.69833657	10.2523331	10.75783667	6.68205073	4.94791344	5.43334407	7.21470962	6.92754213	5.5124453	5.66083166	10.63894448	10.12892359	7.53965979	9.37038881	2.05925489	4.55765209	3.02384562	5.55960224	8.44739984	5.5432054	1.05979965	3.6108713	3.08709262	4.09121152	6.99574793	6.33310292	2.84527707	6.82793332	6.22509828	4.13222805	5.12743807	0	6.09944544	7.11181173
TCGA-IB-AAUV	404	0	2.635828207	9.278580015	2.484578995	1.069165954	3.613491577	2.772738059	2.713333776	5.612561574	5.010110244	2.152087994	10.457866142	4.498987986	7.155123827	7.207785504	9.852639053	9.762285524	6.73562913	5.398642807	5.431004434	7.914886176	7.715399899	5.459521456	5.955349772	11.232647567	9.779833584	8.866375769	9.472568596	2.523503996	4.514186659	3.728413609	5.600011002	8.616181231	5.130948574	1.369834962	3.695758911	2.710079711	3.917562556	7.411726211	5.321740893	2.66113824	6.635709705	5.892290228	4.192128658	4.495921525	0.089548061	4.843625637	6.617779663
TCGA-2J-AABK	484	0	7.79292366	8.789085933	0.953079921	0.072454626	1.637562024	1.285139402	1.153881846	3.679548784	3.049183079	0.712556604	9.551990622	9.094855977	7.664248867	5.568047614	10.229998813	9.852639053	6.411834827	4.048637266	3.975526556	6.363822701	6.203218583	4.70967001	4.745798809	9.661218366	8.974383039	7.6139294	9.014540807	2.715908522	8.067609141	2.165443771	5.548855809	8.265338904	4.159749459	0.283090517	3.824117119	2.429026983	4.412956264	6.571708661	6.319337576	2.37073678	6.638774446	6.448488198	4.494159564	4.363442346	0.00764092	5.259816314	7.048553354
TCGA-FB-A5VM	498	1	3.11959954	9.09485598	4.57923567	1.23761083	4.42762494	2.71358585	2.46789347	5.12488806	3.66801017	2.46973128	9.5194444	2.13478443	5.36530585	6.68049456	10.49220171	9.38600753	6.13182116	4.51708668	4.16042087	6.55126606	6.78968361	5.19889956	5.4802829	9.87409994	9.41395768	7.22723374	8.94736605	4.39808764	4.8120633	2.39245756	5.31673624	8.35444643	5.04843979	1.65665333	3.72080597	2.53796445	4.13082217	6.49098754	6.056644	3.06354677	7.38367146	6.51154315	4.24280064	5.86193626	0	5.39645134	7.05662905
TCGA-3A-A9I7	1323	0	4.957097397	9.304072225	1.797683312	1.053910681	2.734411134	2.491231257	2.242123205	4.721845642	3.573384222	1.553331993	10.081155849	8.659673435	6.597282361	5.948872495	10.309982175	10.229998813	6.23390282	4.434780995	4.698430199	6.821267595	6.680494556	5.862740992	5.712717926	10.757836667	10.104469023	7.637822502	9.291001665	3.61437887	5.397532945	3.294518268	5.391912724	8.476089603	4.282953479	1.767747162	4.13347804	2.190586101	3.898218996	7.086468524	6.024214834	2.609179566	6.707934715	6.258504603	4.207129926	5.098515989	3.54963221	5.379669476	7.246974261
TCGA-IB-8127	522	0	5.593339428	8.984388266	2.524775567	0.862684188	2.581234814	1.729668051	2.018127077	5.253911761	3.995317175	1.551202467	10.2033737	8.806252192	7.071763742	6.956772245	10.802251389	10.309982175	6.076199061	4.751369452	4.845296842	6.203218583	6.632874544	4.818176696	4.966950434	11.713014408	9.331482868	8.545537534	9.503387696	3.199366579	6.183099388	3.062685932	6.001196039	8.559952906	5.271641556	1.111450702	4.056504629	3.142657025	3.771454607	6.917752769	5.946932468	3.053735211	6.626885018	6.315637233	4.636939514	4.786311977	0.291642925	5.836750003	6.31690998
TCGA-IB-AAUU	245	0	6.02334075	9.6927147	2.80494299	1.19426359	2.86077513	1.98670254	2.10139022	5.14668617	2.0870843	0.9555055	9.72828159	10.71433482	6.98783472	6.39171961	10.63894448	10.84693986	5.69212809	3.98442803	3.81461399	6.30745202	5.95238809	4.84657505	5.78174237	10.45786614	9.62950562	8.70703742	9.04231766	2.606789	5.49624087	3.16155236	5.55960224	8.39652044	5.32881636	0.74373667	4.0075041	2.12940568	4.0790717	7.21227361	5.9895312	2.91752551	7.01004577	7.16236514	4.61651179	5.53135089	0.01642	5.43163265	7.13447971
TCGA-IB-7651	603	1	5.07688228	9.160900277	1.319297107	0.428666084	1.279377985	2.045653698	1.280380902	6.120302583	4.441330756	2.086188973	10.892356871	8.723236349	8.301412512	7.745907556	11.293017502	10.528342754	7.270017742	5.475890012	6.25523483	8.402393471	7.644911856	7.718880793	7.546269414	12.358556428	11.630493751	9.910366456	9.874099944	2.934611986	5.985716955	2.7516019	6.068071641	9.537037227	6.050088071	1.212617895	4.148049837	3.75714809	4.045522478	7.298111153	6.531996931	3.288844449	6.64502257	6.462536627	4.133639966	4.986864607	0	7.113958814	7.120797737
TCGA-S4-A8RP	702	1	6.019536911	9.160900277	1.528973317	0.825032055	2.74746818	2.058931891	2.418249598	5.062066435	3.417597363	0.74263965	10.2033737	9.728281594	7.304355885	6.470403457	10.492201706	10.054895948	6.182039521	4.49658634	4.718321071	6.629960677	6.90449614	5.388410334	5.361323413	11.000854234	9.614235922	7.857253868	9.41395768	3.345704214	4.770112277	2.539179412	5.878524027	8.378390671	4.914882589	1.352192973	3.865924752	2.463359839	4.02742922	6.941220191	6.143452196	2.458523484	6.619315722	6.057648467	4.163582458	4.672742134	0.005865578	5.532595932	7.330747508
TCGA-HZ-A4BH	194	0	5.35161879	9.5033877	2.05824445	0.74149762	3.05125132	2.09262117	1.33249255	5.24602456	3.58665187	1.27120394	10.30998217	9.81515318	6.34390095	6.32858374	11.48749891	11.41018738	6.26315988	4.42084347	4.57151724	6.99574793	6.75240875	5.2837792	5.63163981	10.80225139	9.62950562	7.82883973	10.42490845	3.12535486	5.50804733	2.68546881	5.55817333	8.20348554	6.30640279	1.71327746	4.32182133	3.91061371	4.08777341	7.25736804	6.70641866	2.71007971	7.08271749	7.1978536	4.60483814	6.86547718	0	7.15512383	7.49984589
TCGA-HV-AA8X	532	1	5.18621648	9.74500735	1.67451579	0.25436075	1.65150639	1.29038312	0.89358363	3.69963491	1.44375834	0.25139504	10.42490845	10.84693986	7.6488889	4.69735738	11.35334976	11.00085423	6.8355338	4.48329599	3.28655695	7.02683436	6.3676515	5.40366073	6.48135142	10.75783667	10.71433482	9.19417769	10.08115585	5.87594639	5.55082342	3.50963504	5.69025142	9.72828159	3.99731409	0.25591702	4.38224531	1.92826874	4.41191226	6.34513553	6.82973288	3.07773504	6.69833657	6.65394237	4.40438408	4.90465654	0	6.51939439	7.45629198
TCGA-2J-AABV	652	1	8.8835209	8.3358146	1.8572461	0.3019969	1.6735202	1.8907879	1.2126179	4.1899329	3.446495	1.7563039	8.7720183	7.8327236	5.3172643	5.9244306	9.0145408	9.0530084	6.4106727	4.2450415	4.0243126	6.0942935	6.2562642	4.5011194	5.0549969	8.6758406	8.6510743	7.2721931	8.3965204	3.6432651	5.5713592	3.2586721	5.5275952	8.0519158	3.8070725	0.2772548	4.5678794	2.4570534	4.2126993	6.0103233	6.1031948	2.5431274	7.1253349	6.0781927	4.0208915	5.3449676	0	4.113798	6.8355338
TCGA-2J-AABO	440	0	5.78132876	9.24199244	2.28384712	0.36434394	2.91997766	1.93120082	1.56981479	4.40186184	2.99876128	1.20463906	8.58714518	9.53703723	6.34993739	5.54827662	9.25442799	9.20692717	5.33713054	3.55780952	3.68878798	6.05102096	5.64560569	4.46531302	5.02742435	9.26705655	8.51055215	5.97036478	8.61618123	3.92277919	5.49004218	3.14800948	5.5907556	8.6996023	4.27097962	0.83055884	4.53043599	1.56322062	4.19308808	7.91488618	5.70178163	3.03722951	6.94328139	6.89517657	4.53414567	4.36202165	0	4.83180683	6.66172395
TCGA-US-A77E	430	1	7.093120675	9.41395768	0.419056438	0	0.629910882	1.237368531	0.163557985	3.60292003	1.926499719	0.363850736	9.443501603	10.054895948	7.589388236	5.619598765	11.353349759	11.554925985	5.178213076	3.417597363	3.182722168	5.096155992	5.054996905	3.285969419	3.611414383	8.893378897	8.434643655	6.218446411	9.79749131	4.463577339	6.179841431	2.814291597	5.253396717	8.462382026	5.138184545	0.22014939	4.278822606	3.21213055	3.86952796	7.022540926	6.041345722	2.508914371	6.619315722	6.108361151	4.454368064	5.286521538	0.019717925	6.162002328	7.914886176
TCGA-2J-AAB9	627	1	6.6208515	8.874911	1.8872628	0.6976832	2.3870639	2.2049348	1.8160827	5.1441741	3.5154337	1.334598	10.0318115	7.8745689	6.1776571	6.4043461	9.8526391	9.6448277	6.4146321	4.4793541	5.2201372	6.5306989	6.9313888	5.2854755	4.7602444	9.9855161	9.3994226	7.6779613	8.9553143	3.8035029	5.3808714	3.7831842	5.5802881	8.2771284	5.9209968	1.1229006	4.2275986	2.4688372	4.1011315	6.6299607	5.6388405	2.8849505	6.7597111	6.0912767	4.1793207	5.391335	0	5.1254279	7.3420684
TCGA-FB-AAQ1	123	1	5.24078408	9.29100166	3.53287672	0.48540333	3.20795671	2.31307371	2.33556929	5.19019882	2.35349155	0.83353045	10.45786614	5.7957028	6.326416	6.8315606	10.56362816	10.30998217	6.31444004	4.40945611	4.43287658	6.47584625	6.4233632	4.97229379	6.19261535	10.2523331	9.89287852	9.37038881	9.16090028	3.23976844	5.93823521	2.69859477	5.6025807	8.49629336	5.12059414	0.56242297	4.57502848	2.42959347	4.46786374	6.18914416	6.36144765	2.73491746	7.09517546	6.21844641	4.3652145	4.51893352	0	5.16639852	7.77685213
TCGA-LB-A9Q5	313	1	7.77685213	8.9204669	3.15283873	0.95680911	3.37557414	2.2848422	2.29223548	5.45207021	3.13256631	1.16725579	9.6927147	9.01454081	6.63716868	6.97741159	9.61423592	9.30407223	6.49098754	4.62069256	4.8868842	7.13677995	6.8315606	6.10641512	7.26746651	10.12892359	10.15472446	9.58345346	8.73106577	2.8443509	5.50869169	3.40041005	5.76884146	8.72323635	5.49938638	1.18818947	4.13253325	2.55805134	4.30313486	6.17765713	5.55473311	2.65247181	6.7851137	6.18092916	4.16042087	4.77519596	0	5.26909301	7.10764707
TCGA-IB-A5SQ	219	1	3.7263724	9.34376468	3.37597316	1.49099312	3.43569846	2.49056474	2.73337842	5.47039044	3.17317206	1.22234955	9.76228552	6.82973288	6.56007966	7.05055502	10.22999881	10.28174113	5.82508268	4.45686396	4.36732214	6.66011715	6.87859048	5.43100443	6.16917561	10.56362816	9.79749131	8.99480456	9.24199244	1.86973325	7.12533494	2.94824536	5.68716485	8.82412374	6.2754269	1.14214742	4.14901705	3.20795671	4.22725204	6.91031893	5.5263612	2.90088033	6.68686466	6.26869975	4.23193846	5.25281263	0	5.68088776	7.06509511
TCGA-2J-AABA	607	1	6.88772022	8.85763583	1.6325302	0.58711858	2.12355463	1.62584184	1.63691551	3.79834919	3.26136969	0.98048404	9.56659866	7.30138736	6.54724036	5.16340776	10.12892359	9.66121837	5.63689718	3.46027338	4.05934057	5.4385936	5.83188636	3.67351459	3.58112344	9.59807596	8.64333997	6.73061414	9.34376468	4.27882261	5.85948658	2.86574188	5.9742301	8.30687192	4.75424563	0.53120267	4.02339553	2.18950041	3.86014838	6.01394166	5.58955977	2.501699	6.7014645	6.2754269	3.78087699	4.40047167	0.44101267	5.38902432	7.15062162
TCGA-F2-A44G	233	1	6.682050731	9.160900277	2.5199585	0.67294032	2.295255175	1.354573461	1.830299951	4.367322136	1.878189356	0.457063972	9.41395768	9.815153183	6.2891336	6.434566182	10.154724457	9.965438574	6.390375004	3.86838749	3.643539916	5.939145224	5.79731394	5.12248678	5.031171964	9.79749131	9.6927147	6.737408253	8.994804562	5.867831986	6.448488198	2.859933778	5.58955977	8.042697956	5.359650479	0.231553201	4.127686101	3.084969238	4.083466988	7.222546666	6.165209911	2.360543233	6.635709705	6.236029504	4.487174392	5.297261862	0.01677365	5.644129122	7.246974261
TCGA-IB-AAUT	287	0	5.84061404	8.8933789	2.31549001	0.7509624	2.46883717	2.03819911	2.59003043	5.93823521	4.90767617	1.87745372	10.67766415	6.46532298	7.25736804	7.11395881	10.33856147	10.36907382	7.0356613	5.51367012	5.76960514	7.81300193	7.63446984	6.24724074	5.93357476	11.2930175	10.03181146	8.67584062	9.59807596	3.95122969	6.66172395	3.79453232	5.21560716	8.15962767	6.50472891	1.08894958	3.97552656	2.92853462	4.16203759	7.44730891	5.9488725	2.47781123	6.57780962	5.8422558	4.19148922	5.48201314	0.05069269	5.83754872	7.58587066
TCGA-F2-6880	295	0	8.3417905	8.601435	0	0	0.4162664	1.5016287	0.2268574	3.5997712	2.5903385	0.8446653	8.296127	2.8902537	4.8587156	4.4255855	8.6088983	8.9843883	5.2486054	3.0108917	3.5481851	5.6928414	5.3143964	3.7371448	3.6825239	8.4408011	7.9520569	5.6829395	8.4023935	5.8750905	4.5170867	2.7423113	5.8172398	8.7310658	3.4205992	0.1760738	3.6074262	1.1802192	4.6262919	5.4691885	4.5837592	2.7541829	7.0611854	5.7788982	4.1033222	3.7240063	0	4.0376168	6.1183176
TCGA-H6-A45N	397	1	5.30271568	9.25442799	1.72855271	1.48689763	3.23070396	2.39636092	3.07095204	5.64341668	3.94247791	1.36062722	10.2523331	9.34376468	7.01625673	6.51829278	10.80225139	10.03181146	6.43193797	4.54405318	5.03758297	7.42353951	7.08646852	5.88902519	6.2754269	10.9442223	9.98551608	7.58938824	9.62950562	2.65632864	4.8276656	2.58552216	5.37508775	8.3600025	5.17678152	1.0307344	3.8886215	1.71027857	4.2020815	6.89117856	6.05764847	2.23600638	6.47584625	6.17864952	4.09418285	5.09324324	0.08530396	5.55271582	7.27965329
TCGA-LB-A7SX	393	1	6.043296817	9.457297968	0.256592478	0.153805336	1.012901867	0.888871885	0.677609718	3.370944994	2.537369878	1.518329169	10.369073825	7.405898786	6.496747543	4.782227168	10.229998813	10.031811459	6.939307692	4.241522939	5.634351347	6.204187287	6.867202123	3.294207693	4.657590276	10.638944478	10.424908445	7.660036551	9.03280945	4.163582458	7.103623524	4.534461327	5.195840881	8.659673435	5.722290595	0.353136378	2.778699976	1.101148474	4.464979249	5.291703005	5.831099709	2.401834406	6.17438864	6.661723951	3.809962811	5.023802692	1.915528167	5.319468368	6.092231333
TCGA-2L-AAQA	143	1	4.9383065	8.95531426	1.58987564	1.03000265	1.52580029	0.96591007	1.34047397	4.36749198	1.78393684	0.34921987	8.60143505	10.84693986	6.70482633	5.43681513	8.74693514	9.4435016	5.07041638	3.26788287	2.81988621	5.29726186	5.0857722	4.09250261	5.16585447	8.97438304	8.62260536	7.73835442	7.93287437	1.39709376	7.86577409	3.20076453	5.78215612	8.96494584	4.64373731	0.41357188	4.22275047	2.41550909	3.59150948	7.61013308	5.63884046	2.69902718	6.38369652	6.05952682	4.45473983	4.8444655	0	4.60815574	7.01416222
TCGA-Z5-AAPL	467	0	3.03557394	8.68348979	2.14698816	0.6950521	4.59541056	3.84192281	1.79234813	6.50876979	5.71711047	3.20250173	11.71301441	7.80099694	7.20058086	6.34260523	11.63049375	10.49220171	7.75650228	6.47727516	6.95468139	8.62260536	8.09075606	7.60009131	7.77685213	12.24156225	11.1127301	9.81515318	10.42490845	2.7256862	5.32940421	2.32704577	5.8422558	7.83272359	5.19331442	3.98033794	3.77173349	4.02279923	4.47535277	6.28570182	6.69999158	2.54847436	6.66633054	6.18914416	4.51854458	5.49249383	0.05237062	6.3085895	7.73450302
TCGA-HZ-7920	236	1	4.52636809	9.254427991	1.2654591	1.135736452	3.520969049	2.899473422	2.177756775	6.110258412	4.803725073	1.963728978	10.281741132	5.550176674	6.689774389	7.277000925	10.396510596	10.338561466	6.482635993	4.873778754	5.417848465	7.272193062	7.203042545	6.5690145	7.207785504	11.554925985	10.677664152	9.428978996	9.930334332	2.897280511	4.734690113	2.842188602	6.142395057	8.739075457	4.776064498	1.188743358	2.599179707	2.361928057	3.789035381	7.020409969	5.625013845	2.907017932	6.632874544	6.277657687	4.2703114	3.341689779	0.056940856	5.053177386	6.471678791
TCGA-HZ-7918	969	0	4.54048672	9.08435053	1.51108644	1.37954888	2.46033158	2.29853075	2.97926718	6.84275512	4.9570974	2.31245404	10.56362816	8.37839067	8.34179055	7.60674942	10.42490845	9.94968564	7.10972829	5.86356237	6.13809339	8.2141763	7.85725387	7.6673117	7.86577409	12.24156225	11.1127301	9.76228552	9.4725686	3.65781604	3.9475072	2.5638022	5.55960224	8.65967343	5.80099021	2.20829188	2.67559488	3.11660879	4.06905852	7.53331338	6.19032171	3.18968653	6.3687378	6.50080269	4.27127327	4.34355351	0	6.22831327	6.74906223
TCGA-US-A779	511	1	6.11626639	8.60143505	0.52505266	0	1.56118339	0.97849695	0.81835068	3.69278091	1.2961637	0.46143982	8.46898401	10.60303004	6.61476637	4.92898328	8.81491214	8.33581461	5.33838412	3.06382268	2.69447529	4.82099328	5.14770355	3.4771333	3.64906817	8.25986329	8.09517229	5.45430982	8.27179308	2.7949261	5.0214593	2.98866597	5.07937384	7.69532296	4.27984492	0.14014425	3.87017235	2.14639357	4.45930308	7.42981093	5.6553149	2.82367641	7.09077088	6.68205073	4.46390686	5.30166922	0.03292167	4.06477854	6.41183483
TCGA-2J-AABT	319	0	4.46214527	9.12654574	1.84964344	0.85621525	2.3812374	2.36344417	1.57375503	5.7083528	3.20250173	1.01188918	10.67766415	8.17591177	7.22477444	6.86170481	10.28174113	10.05489595	6.76263185	5.06626962	5.00047241	7.60674942	7.19067115	6.42566541	7.13677995	11.1127301	10.56362816	7.83272359	9.66121837	2.96056472	4.96823732	5.59940082	5.72079147	8.08114466	5.02017236	0.68223123	4.04271262	2.46006522	4.19308808	7.32515072	5.62296168	2.93011301	6.95468139	6.04623871	4.13674755	5.13040664	0	5.40781465	7.33655922
TCGA-XD-AAUH	395	0	4.17453905	8.72323635	1.12704882	0.48119518	4.07359919	2.77273806	2.22286946	5.39695099	4.55287809	1.65850171	10.28174113	8.84065961	6.48135142	6.43193797	10.22999881	9.62950562	6.56465619	4.93788907	5.45268932	7.45629198	7.23501568	5.61256157	6.55429936	10.9442223	9.96543857	9.30407223	9.81515318	1.49224289	4.98732496	3.4593465	5.88338108	8.23686568	5.98855495	1.71832173	3.59120905	1.5141763	4.02863545	6.94122019	5.57077014	2.48820957	6.58102127	6.16722183	4.0075041	5.53070971	0	4.90856507	7.00579407
TCGA-HZ-7924	840	0	5.787941727	8.947366051	1.200233768	0.972336586	3.101961976	2.910890736	2.895517846	5.06298341	2.936542965	1.204845612	9.644827698	8.434643655	7.546269414	5.034815686	9.852639053	9.676085071	5.720065274	3.814613995	4.355835232	6.954681393	5.932765145	5.423300496	6.21108308	10.309982175	9.762285524	9.503387696	9.343764676	2.506504707	5.375692842	3.965581139	5.803984614	8.594279811	3.62798147	1.195690276	3.472745094	2.313395629	3.991184403	6.191493957	6.155619519	2.835467148	6.477275156	6.061514847	4.102089507	3.313530009	2.724800645	5.057289097	6.461409378
TCGA-HZ-A4BK	657	0	6.22509828	9.31738887	3.85953528	0.58951289	3.43216531	2.66145684	2.5718901	5.64835557	4.13735269	1.70355524	10.80225139	9.20692717	7.30698763	6.44342978	11.35334976	10.56362816	6.61054608	4.68017018	4.6102967	7.02472968	6.94680454	5.62769642	5.62361816	11.1127301	10.15472446	7.08855612	9.94968564	3.78890074	4.94928139	2.6190756	5.4096601	8.3600025	4.34489168	0.78513612	3.47685732	2.54245617	4.27526784	6.37868033	6.31325365	2.5520583	6.92152916	6.77670279	4.3287618	4.397753	0.03190558	5.59399848	7.16479935
TCGA-IB-AAUR	338	0	5.335449669	9.03280945	4.488229629	2.240419665	5.944442909	4.047056712	3.679855011	6.279958921	5.574485752	2.174136008	11.353349759	8.124840929	6.863459041	6.540589937	10.802251389	10.179554591	7.414845879	6.237085456	6.570390977	8.018009291	8.402393471	7.058854375	6.707934715	11.887561064	10.846939858	8.994804562	10.031811459	0.179462769	4.53747748	2.721972145	5.581604631	8.100622921	5.662868577	3.708226973	3.818720721	3.16041861	4.27326597	6.515428145	6.152516872	2.358320299	6.435791755	6.130701313	4.000613015	5.774041672	0.003526827	5.813204254	7.453757076
TCGA-HZ-A9TJ	603	0	5.139629848	9.110700859	0.436014515	0.120052424	1.050490409	1.095911335	0.554078073	3.860237515	1.917693877	0.80178931	8.898462429	10.316405889	6.806518403	5.888350444	9.548326636	9.250149922	5.674454091	3.868736533	3.618378992	5.891485214	5.628613957	3.543391072	4.212757858	9.122740646	7.794959198	7.010410938	8.781646874	3.339314889	7.113351116	2.757669173	5.551152699	8.825872705	4.535596946	0.455986903	4.88106122	2.938194961	4.120767946	6.228043974	5.565162115	2.772316572	6.384360902	6.647521944	4.222532627	5.199529616	0	4.938585865	7.063121418
TCGA-F2-A7TX	95	1	6.31444004	9.21874436	1.55320074	0.21119852	1.1439602	1.97107299	0.64570101	5.26311781	4.78016834	2.05893189	10.28174113	6.11726533	7.26746651	6.73901232	10.49220171	10.45786614	6.7851137	4.95061911	5.50681994	7.16729971	7.06980204	6.45100846	7.32515072	10.80225139	10.42490845	9.37038881	9.85263905	3.65888211	5.06808433	2.83842238	6.42101454	8.73106577	5.46011248	1.46941611	3.0406526	2.94318939	3.87044857	6.75597579	6.86913235	3.35373783	7.04628259	7.06509511	4.61610652	5.51181463	0.26552727	7.35548413	7.3978329
TCGA-HZ-7925	614	1	4.0382316	9.55199062	1.6042507	0.54612488	2.06498319	1.77903358	1.08948595	5.17083441	2.41397962	0.66491713	10.2033737	9.00515574	7.52328594	6.83365798	10.67766415	10.45786614	6.35257087	4.87377875	4.42183459	7.22254667	6.59885661	5.70400847	6.14656745	11.41018738	10.22999881	8.31888531	9.74500735	4.02308676	5.60997918	4.13832055	5.79179897	8.56595278	6.38530057	1.08813345	3.50137672	3.45258476	4.03268803	6.77670279	6.17126328	3.18711259	6.75761669	6.28794965	4.1892877	5.10224113	0.06021318	6.3943056	6.92527433
TCGA-3A-A9IC	738	1	4.94928139	9.31738887	2.38494997	0.48817368	1.9368045	1.36131471	1.42535456	4.35251914	2.30824961	0.45831879	11.2930175	10.2033737	6.04031756	6.49098754	10.9442223	10.17955459	7.08646852	4.94561426	4.41870539	6.63877445	6.86913235	4.96376679	7.13216347	10.89235687	10.84693986	8.14461746	9.12654574	3.45227044	9.37038881	4.06330275	6.06505826	9.58345346	5.14966625	0.6358049	4.4223817	3.43330521	4.32582028	6.39909144	5.8350264	2.26788602	7.03114262	7.1978536	4.0186413	5.08631714	0	5.21140787	7.43838768
TCGA-FB-A545	732	1	3.88408112	9.33148287	1.26652271	0	1.01533985	1.18780131	0.80130834	3.2607679	1.01655123	0.07935585	7.87456891	8.48922901	5.17525153	3.79960646	9.85263905	9.61423592	5.01928337	2.17470458	2.11424041	3.54020834	4.12860108	2.22827198	2.69389972	7.61719708	6.91412438	5.47102126	8.95531426	3.46781028	5.87435411	3.21707698	4.65573306	8.62927355	5.15451557	0.42450206	4.19628992	2.6097682	4.12706451	6.16917561	5.59675718	2.35626187	7.8046996	6.67271668	4.67623694	5.31608853	0.09207893	4.76024437	7.14336995
TCGA-XD-AAUI	366	1	5.24174639	8.91152921	1.71052456	0.95971222	2.83487157	2.13795167	2.2732509	4.9699678	2.52570058	1.09722917	9.70975898	8.19847058	6.52344748	6.06505826	11.05490341	10.71433482	6.05952682	4.4896245	4.54339628	6.41067267	6.31325365	5.26580855	6.20095489	10.2523331	9.67608507	8.78908593	9.35780335	3.01508039	7.36393586	3.42028957	5.53696642	8.68348979	5.59532194	1.33085838	5.04148043	3.41608659	4.28658844	6.91587579	5.93449527	3.040089	7.04628259	8.06760914	4.58813294	4.47792207	0.01261459	5.28031052	6.92527433
TCGA-2J-AAB6	293	1	2.9645964	9.39942256	1.93265348	0.20927168	1.96717082	1.51939093	0.51423964	5.07787917	1.81677949	0.50378824	8.70703742	6.00023464	5.42742046	6.33912473	10.3965106	9.89287852	5.11912041	3.75965973	3.43216531	5.73774489	5.23875056	4.31110998	4.44666714	9.07368851	8.33581461	6.61054608	8.76313135	7.00381471	6.47864441	2.39791191	5.61390613	8.78037572	5.53760669	0.80090114	4.67738759	2.94769982	4.35083737	5.75457996	5.58160463	3.05125132	6.75597579	6.79344464	4.5443537	5.47338658	0	5.51818449	6.78354964
TCGA-IB-AAUQ	183	1	4.9575497	9.00515574	0.78769198	0.08013902	0.75205191	1.44957035	0.47157206	5.1648647	2.32734792	0.37443581	9.4725686	7.34709513	5.92600108	6.24273111	10.2033737	9.79749131	5.74009159	3.93527869	4.06055587	6.44217784	6.01675481	4.02677882	4.29840831	9.5033877	8.45482609	7.29300071	9.13811792	3.30926512	5.27596803	2.93079353	5.66153243	8.20348554	5.43448879	0.32820836	4.61146986	2.98435256	4.00560299	6.64949834	6.02049642	2.43860478	6.74389056	8.34767319	4.184727	3.93255352	0.02980089	5.64968616	7.28765883
TCGA-HZ-A77Q	33	0	5.52066645	9.35780335	3.36289793	1.38844471	3.31908174	2.52367912	2.10489082	5.48823574	4.17771851	1.87603831	10.22999881	7.18814076	6.97557516	7.41172621	10.60303004	10.05489595	6.25413066	4.88131956	4.73469011	7.20522046	6.79167995	5.95871719	5.8768111	10.9442223	10.45786614	7.32229143	9.72828159	2.48487515	5.44909779	3.84824635	5.40366073	8.29018293	6.7424078	1.64849582	4.16042087	3.04918308	3.90784246	6.5690145	5.83675	2.96144127	6.76263185	6.18412376	4.23231155	5.8422558	0	5.9515463	6.93528294
TCGA-IB-7891	913	1	5.07138856	9.04231766	3.51348064	1.62857205	3.6514444	2.53334232	3.25513737	6.12963005	4.10053536	1.81936817	10.00700343	8.80625219	7.16973864	7.25736804	10.05489595	9.53703723	6.68205073	5.2837792	5.56670193	8.08114466	7.50334555	6.50204985	6.2891336	11.41018738	9.76228552	8.54553753	9.22947857	2.87059612	4.75984612	2.9602676	5.96222926	8.6996023	6.08213052	1.72178255	3.08768754	2.74344819	4.02465301	6.92754213	6.056644	3.04631556	6.65698067	6.67725734	4.20048944	4.93694741	0.04261648	6.13070131	6.65250958
TCGA-3A-A9IU	458	1	4.93071132	8.9204669	1.2437361	0	1.27325209	1.07641065	0.5855559	3.78858549	2.13809655	0.43596744	8.84065961	7.68521554	6.79512794	5.80559015	10.15472446	9.91036646	5.10130886	3.23857472	3.55404359	4.98235203	5.37679463	4.24706999	5.01880151	8.55995291	8.35444643	5.62501384	9.18255351	3.83741348	6.39546679	3.71350557	5.57510838	8.42018467	5.50681994	0.72956173	4.5475763	2.00504529	4.10941238	6.00758102	5.91759048	3.02474182	6.64646756	6.43863518	4.4091499	5.74945462	0	5.421566	7.75650228
TCGA-2L-AAQI	103	1	5.95534977	9.5033877	0.15369251	0.08234441	1.30461325	1.62728605	1.15409774	4.57289149	2.62202135	1.40459853	9.85263905	10.56362816	7.4590709	5.43973748	10.45786614	10.71433482	5.83828395	3.86315149	4.66399238	6.45471269	6.47167879	4.9437718	5.39917793	10.03181146	9.77983358	7.42353951	9.11570956	4.43847251	6.17438864	3.58922537	5.9354555	8.9204669	4.91448129	0.34213098	3.53687848	2.60381859	3.71379808	6.64949834	6.24724074	2.97780433	6.87281153	6.41330077	4.45788251	5.0606285	0.08655892	5.51434796	7.23207454
TCGA-3A-A9J0	743	0	4.43086866	9.25442799	0.50867224	0.07589963	0.89631719	1.45158989	0.50199079	4.23193846	2.20039104	1.10785322	8.53886249	8.64333997	6.81783172	6.42454138	11.00085423	10.2033737	5.19630724	3.51716355	3.49756511	5.68783755	5.47039044	4.2054277	3.74406527	8.84065961	8.50352087	5.72006527	9.18255351	4.99361549	5.88902519	2.78853413	5.40658021	8.25986329	5.07484877	0.43960367	4.3281191	1.92855376	4.16138144	6.88772022	6.29942967	3.26801452	6.75064938	6.51542814	4.57502848	4.92855556	0.04406142	5.72375486	7.0672332
TCGA-HV-A5A3	128	1	5.06577004	9.03280945	2.47706774	0.30860307	1.71935388	0.98798068	0.81653737	4.10873018	1.40417069	0.29924091	8.73106577	8.70703742	6.73740825	4.98646282	9.62950562	9.31738887	5.55337832	2.93461199	2.99985572	5.11912041	4.76162091	2.91662664	3.33083358	8.61618123	7.80099694	6.81086593	8.97438304	2.98321855	6.61476637	3.5357805	5.4722434	8.58046511	5.34496765	0.51770221	3.71963031	2.11903805	4.4430085	6.02680183	5.75525588	2.53643218	6.67900428	6.61054608	4.41053106	5.73856358	0	4.94241832	7.43572693
TCGA-H8-A6C1	671	0	5.360743163	9.443501603	3.965581139	1.678862916	3.308978517	1.930019312	2.970576682	4.841971107	2.383080775	0.712712072	10.944222296	10.457866142	7.227233741	6.014825699	10.492201706	10.563628158	7.103623524	4.655340951	4.44557178	6.71905472	6.781882923	6.022439946	7.592799356	11.000854234	10.892356871	7.857253868	9.31738887	4.184103319	6.750649378	3.439206092	5.6355916	8.335814614	5.124888063	0.860062784	4.373988489	3.011434094	4.1545022	6.257359931	6.514068119	2.346521534	6.863459041	6.759711122	4.425585522	5.432744323	0.016637102	6.008561736	7.692107723
TCGA-HZ-7926	518	1	6.88204017	9.22947857	2.92676536	0.62858464	3.55987844	2.3957508	2.4758338	4.42493619	3.93140035	1.54254136	9.62950562	7.38642815	6.99574793	5.34774573	10.2033737	10.75783667	5.61959876	4.06298341	4.73935344	6.11726533	6.19261535	5.85454653	6.84468066	10.52834275	9.58345346	6.80732916	9.5033877	3.61349158	5.79940027	2.67559488	5.82337514	9.13811792	5.23253759	1.24577128	3.27946565	2.47120541	3.7646901	6.53782455	5.68028525	2.98697243	6.27428999	6.43863518	4.33481352	4.63729434	1.11201815	5.00184007	6.67271668
TCGA-IB-7645	1502	1	5.3004968	9.11570956	2.6202657	1.16996796	3.38223742	2.61848065	2.71303479	6.30745202	4.96775193	2.17015549	10.49220171	10.80225139	8.52511085	7.40035092	10.71433482	9.96543857	6.64350904	5.51001057	5.60526171	8.15962767	7.60674942	6.46908661	7.28205981	11.63049375	10.28174113	8.23686568	9.81515318	2.9611371	4.74824438	3.19393918	5.79731394	8.48290272	6.88039412	1.53797587	3.33172513	2.71476337	3.81872072	7.23972644	6.01953691	3.11555185	6.4233632	6.37750052	4.4158053	4.93029879	0.02678413	5.59873381	6.76962498
TCGA-IB-AAUN	144	1	6.33697243	9.5194444	1.58634875	1.19681852	2.1862267	1.65892574	1.94969292	4.3281191	3.0406526	1.00041183	10.08115585	9.07368851	6.24597799	5.75525588	11.35334976	10.89235687	6.54990816	4.58634382	5.08680117	7.61719708	6.72574661	5.76259385	6.15661686	10.75783667	9.87409994	8.57313742	10.05489595	6.32406621	5.54764385	1.98982349	5.69212809	9.24199244	4.86540072	0.44159386	4.69438324	3.78974073	3.81489081	5.59399848	7.61013308	2.62943193	6.97137571	6.2585046	4.03851608	4.80289578	0.0564203	7.23501568	7.92831169
TCGA-3A-A9IS	998	0	0.51060945	9.5033877	0	0.13290597	0.9430822	1.03107613	0.49425912	2.62601222	1.32569208	0.17877353	6.15661686	0.08426952	2.65813629	3.00151151	7.14105977	9.13811792	2.76550292	1.69415008	1.73869738	3.6738334	3.22815913	2.39791191	2.25988198	6.6119878	5.74375326	3.88352796	6.89700076	1.24354905	5.93449527	0.80105301	7.20522046	9.45729797	2.44871915	0.18026475	1.26741295	0.44827618	3.61984611	6.51542814	3.13430474	3.02159112	6.17228648	6.390375	4.23794606	2.32337929	0.11847621	2.31126013	5.83754872
TCGA-IB-AAUM	8	0	8.63592739	8.69122741	1.60535447	0.2414701	2.43826384	1.97583339	1.53547372	4.79081947	3.53910793	1.37966698	9.62950562	8.83212702	6.75240875	5.78939592	9.81515318	9.37038881	6.32297403	4.376521	4.73392968	6.83739961	6.73562913	5.64968616	6.27320218	9.96543857	9.56659866	6.91775277	8.84065961	2.5718901	6.81947659	3.11646158	5.44096117	8.29612698	4.23091696	0.93161408	4.48204606	2.26079679	4.39163439	6.13497413	5.41076441	2.46575928	6.75064938	5.88265992	4.16825291	4.46146046	0	4.88000564	6.73061414
TCGA-IB-7885	1257	0	4.40603591	9.20692717	2.40598828	1.65486718	2.80698307	2.28451236	2.11094481	5.48890603	3.42521167	1.46350789	10.36907382	9.94968564	6.35890117	7.21742074	11.1760578	10.12892359	6.53069894	4.76552626	4.78057835	6.55268877	7.00579407	5.75891927	4.73589634	10.9442223	10.00700343	7.6378225	9.6448277	3.67629562	5.75965547	3.31652983	5.64155036	9.34376468	5.87273643	1.28766082	4.31519232	4.07647957	4.07584578	7.17212143	6.18203952	3.06666202	6.87859048	5.84720421	4.37146965	4.74864854	0.13278848	5.89955656	7.64491186
TCGA-HZ-A49G	660	0	5.97882072	8.99480456	2.38186587	1.99976085	2.73677132	2.51102292	2.38706388	6.53069894	3.94450335	1.5134109	10.3965106	8.58714518	7.30959913	7.84426638	10.33856147	9.96543857	6.74752839	4.83903595	4.91106836	7.49597651	7.41769811	6.49955668	7.0672332	10.71433482	10.28174113	7.79292366	9.62950562	3.13539352	4.87169188	2.20398072	5.37909205	8.15450726	7.53331338	1.02561568	4.26275185	2.77537298	4.35317577	7.07818391	6.05764847	2.13325115	6.5690145	6.15661686	4.09987334	5.26801549	0	5.90813318	7.49984589
TCGA-XN-A8T3	951	0	4.649072191	9.386007525	0.815719117	0.064358917	1.607427378	1.89530999	1.141497534	4.854666953	3.973380756	1.336767252	10.457866142	6.531996931	6.43321553	6.191493957	9.874099944	9.644827698	6.96526713	4.619096616	5.202055239	7.339212226	7.150621615	6.049145214	7.79292366	11.176057804	10.802251389	7.974852208	8.964945835	3.088255257	5.575760078	3.096361887	5.455424219	8.789085933	4.668944534	0.172622818	3.41178701	2.279108422	4.246438491	7.227233741	6.457626301	2.587085547	6.876800546	6.374953041	4.273945501	4.609932216	0	5.723754857	7.127637406
TCGA-2L-AAQM	1383	0	10.56362816	9.81515318	0.0981068	0.06852229	0.42819804	1.65061615	0.40475558	3.42694823	1.73218496	0.37589364	7.6525374	1.19488763	3.81667138	4.71236962	8.34767319	8.41480191	3.81872072	2.18950041	2.03200102	4.97768611	5.32651146	3.59776475	4.53303501	7.93287437	7.67088777	4.7265942	8.4760896	2.54037897	5.57448575	1.70582622	5.23207742	9.12654574	3.31296817	0.52842529	2.38028948	1.33786691	4.13640879	5.47283346	4.74256787	2.3722576	6.20321858	6.10428025	4.42386117	3.29763619	7.10362352	3.80587643	6.57170866
TCGA-FB-AAQ6	244	1	7.5426821	8.9649458	0.6981089	0.1765213	0.9620978	1.0796546	1.1130463	3.8649933	1.6877254	0.2593941	9.3860075	9.0736885	7.2820598	4.9914307	11.0008542	10.1795546	5.9081332	3.400703	3.3437576	5.3689077	5.3321741	4.3956202	5.4937386	8.8835209	8.5599529	5.8116175	9.5033877	2.5090578	6.7934446	2.6671212	5.8603466	8.0231112	4.1531981	0.4986355	4.3916344	1.8688392	4.0781871	6.4924134	6.8194766	2.8779672	6.57341	6.0994454	4.6943832	4.706483	0.1173297	5.421566	7.6242588
TCGA-IB-7647	666	1	5.930207464	9.503387696	2.498483212	1.194153258	3.813372819	2.708622738	2.976642066	5.882659921	3.546684598	1.846669818	10.677664152	8.840659608	7.374947305	6.912155231	10.007003432	9.745007354	6.74561517	5.250764932	6.268699747	7.970071944	7.559389328	6.874733041	7.467988588	12.480674094	11.054903407	10.252333101	9.598075955	4.105271592	4.551122222	2.324297362	6.066017915	9.005155737	5.581604631	2.089237791	3.025006285	2.924174394	3.725771689	6.611987798	5.707602644	3.115245702	7.099627642	7.277000925	4.380647034	4.778147587	0.235132093	5.357842274	5.831886359
TCGA-FB-A4P5	179	1	4.84571735	8.68348979	1.98742856	0.84321455	3.1012169	2.44068064	1.89472543	5.83259512	5.64280524	2.91871653	11.2930175	8.13019729	6.99168623	7.09312068	11.1127301	10.36907382	6.97341153	5.13040664	5.47338658	7.63131313	7.38642815	6.81265738	7.30698763	11.63049375	11.05490341	7.88399097	9.85263905	4.11763271	4.53043599	3.03230559	5.52257023	7.82090779	4.68452142	2.20188506	3.8886215	2.85814098	4.26081531	6.71112593	6.20418729	2.11485939	6.98783472	6.24724074	4.08215415	4.78095675	0.05195601	5.73856358	7.10972829
TCGA-RB-AA9M	286	0	5.674846471	9.457297968	0.980325949	0.258638798	2.362257782	2.036785339	1.894112295	4.449842623	2.888459601	1.125051287	9.583453457	6.870984822	6.48392603	5.259816314	10.252333101	10.104469023	5.944442909	3.808918368	3.993387243	6.25523483	6.43321553	4.548317628	5.91673602	10.031811459	9.31738887	7.138900458	9.386007525	2.742832559	5.575108378	4.031486068	6.077201333	8.938290791	5.930207464	0.52664958	3.716048172	2.290772355	4.061769286	6.173337944	6.221827792	2.879754182	6.923569945	6.7014645	4.492089038	5.156482778	0.229924533	5.224368333	7.136779946
TCGA-HZ-8005	120	1	5.72510636	10.30998217	0.4372711	0.1247281	0.09155514	1.46806818	0.20185614	5.15360675	2.81849475	0.85305837	11.05490341	7.60674942	6.13694314	6.88039412	11.55492598	10.56362816	6.83365798	5.25281263	6.68827829	7.63446984	7.07176374	7.40887826	7.70740538	12.74299167	12.6097762	10.75783667	10.12892359	4.98180928	6.23066896	2.36493684	5.94693247	8.87491098	5.97594149	1.06150318	4.12983361	3.99369247	3.79453232	6.61054608	6.72574661	3.18876725	6.80024633	6.10934113	4.48650909	4.61449195	0	7.24202508	8.07179431
TCGA-3A-A9IO	1942	0	3.0847067	9.35780335	0.86995579	1.09680698	2.09439587	0.92706062	1.51212978	3.48385446	1.74065086	0.29443243	7.3978329	3.23041931	3.72018323	3.51348064	9.01454081	9.4435016	3.8329953	2.27295571	2.47322193	4.44633167	4.17869393	1.93783852	2.55716719	7.59279936	6.4043461	5.37909205	8.84065961	2.14051626	6.80393994	2.2377809	6.8355338	9.24199244	2.9602676	0.11721906	1.87893442	0.48171226	3.78376884	7.56553549	3.7658625	3.02792581	6.4938745	6.14656745	4.68893229	2.37287913	0.04722086	3.23498178	6.51009683
TCGA-FB-A7DR	353	1	5.48823574	9.22947857	1.16146013	0.09352589	1.77081383	1.73977985	0.8277223	4.14577037	3.08737017	1.01984849	9.85263905	8.6510743	6.29354448	6.46253663	10.67766415	10.9442223	5.85454653	4.01109931	3.76081387	5.71497685	5.75965547	4.94701245	5.98384206	9.83465908	9.76228552	9.01454081	9.6448277	3.14634534	5.76810623	5.1841934	5.83675	8.64333997	5.39071858	0.76467498	4.20048944	2.75637773	3.6789643	6.61476637	6.41330077	2.88926345	7.02683436	7.76872755	4.08215415	4.90301657	0.02151907	6.11025841	7.11619838
TCGA-F2-6879	334	1	6.786754475	9.386007525	2.835764035	0.612730027	1.876322839	0.678126817	1.316972303	4.486864297	2.356824985	0.521179317	9.852639053	11.293017502	6.405746842	6.50080269	10.457866142	9.343764676	5.445349628	3.461688326	3.303829689	4.892057759	5.474563888	5.32993049	6.285701824	9.930334332	9.519444405	7.932874372	9.094855977	2.43417183	6.548536192	2.586744331	5.871172896	8.482902722	4.110025751	0.726439152	3.791472367	1.961683331	4.239707354	6.493874498	6.040317561	3.132844629	7.080347476	6.515428145	4.556556941	4.522783946	0.022308193	5.579003905	6.23390282
TCGA-XD-AAUG	420	0	5.91926499	8.99480456	1.21438285	0.86152317	2.81699857	1.6629802	2.2988363	5.14668617	3.27414758	0.96615246	9.89287852	7.59615248	5.58098962	6.16626795	9.67608507	9.4435016	6.11132057	4.22371677	5.16733986	6.9897646	6.84275512	5.58637955	4.97768611	10.52834275	9.5194444	7.68151673	9.09485598	1.32779312	6.53340636	3.21530817	5.67892656	8.25986329	5.65182752	0.71844983	4.37398849	1.88357624	4.03360801	6.53069894	5.04982329	2.76014003	6.58685059	5.91759048	4.01357035	4.6176188	0	4.61532095	6.56156565
TCGA-HZ-8315	299	1	4.676236938	9.218744364	2.721238118	1.262727199	3.293099107	2.142617329	2.82750871	5.189191215	3.661808875	1.389944506	10.369073825	8.165237653	7.330747508	6.912155231	10.081155849	9.598075955	6.438635185	5.06298341	5.540149432	6.360157059	7.328198288	4.880444566	4.850386394	11.293017502	9.370388812	8.24787531	9.428978996	2.865741881	5.200000889	3.505488291	5.613206008	8.383770378	5.812411456	0.945737884	3.009422064	2.912087238	4.230289105	6.679004284	5.685871767	2.724147096	6.469086609	6.123486179	4.305144637	4.511917704	1.172170651	5.357842274	6.411834827
TCGA-HV-A5A5	289	0	7.57897795	9.00515574	2.69975017	0.97571118	3.29805399	1.93844238	2.70449288	5.296214	2.13223463	0.72504396	10.56362816	8.08114466	7.11619838	6.20095489	10.84693986	10.10446902	6.68686466	4.78506033	5.01011024	6.67271668	7.24202508	6.10235726	5.80559015	10.75783667	10.03181146	7.74900657	9.53703723	3.10682501	4.81574807	2.32223507	5.73097682	8.2318874	5.20722561	1.07783568	4.42622315	2.30207334	4.06055587	7.1573722	6.53340636	2.34019621	6.74561517	7.2443705	4.29121749	4.98416687	0.10469644	5.86118197	7.62425885
TCGA-3A-A9IR	1542	0	0.34497503	9.6927147	0.3127042	0.21136351	0.71271207	0.64892142	0.34302718	3.28536064	1.69630325	0.86093579	7.66424887	0.0789517	3.11555185	4.01200543	8.19267058	8.54553753	3.52370747	2.27457656	2.1208008	4.31285392	4.44025991	3.08554703	2.32548255	7.90127964	7.32819829	4.1867422	8.2141763	2.03075099	6.3120632	5.62169557	5.85133054	9.18255351	2.29132183	0.56682519	2.43978907	0.85270546	4.41016808	5.93113745	3.34767019	2.87088548	6.78038885	6.62688502	4.32545909	2.29525517	0	3.00550599	6.17126328
TCGA-IB-7887	110	1	2.800848557	9.171792783	2.562510847	0.249695326	2.10674797	1.886770973	1.695532433	3.951229687	3.895276443	1.539906709	11.293017502	9.583453457	6.752408747	5.958717188	10.369073825	9.709758981	7.72603828	5.196819467	4.71942606	8.062151401	7.36393586	6.863459041	6.898702954	11.993629786	11.803822358	8.731065773	9.728281594	3.81841601	6.451008461	4.76024437	5.823375138	9.357803355	5.12248678	0.814584055	4.125711433	2.178851336	3.95925455	6.413300768	6.261955738	3.213839969	6.889477193	6.386658186	4.503695373	4.669675946	0	5.751568695	7.467988588
TCGA-IB-A6UF	666	0	4.237946061	9.519444405	1.269231877	0.062093258	1.513410902	1.523492705	1.082597687	4.056504629	1.721019544	0.380830722	9.357803355	7.086468524	6.060523879	5.957818973	9.709758981	9.762285524	5.588215114	3.627082657	3.598649857	5.742928087	5.395898415	4.085614159	4.697357384	9.254427991	8.643339973	5.618354666	8.629273553	1.786727244	9.229478573	2.517891448	5.665530917	9.676085071	4.947913441	0.170810352	4.310398293	2.311564147	4.507108959	5.292987466	5.568047614	3.071538732	6.963320367	6.100385021	4.702709621	4.768503535	0	4.752580553	6.764411181
TCGA-HZ-7923	314	0	7.328198	8.651074	2.857878	3.382511	5.360163	3.043206	5.054544	6.61778	4.707698	2.270232	11.23265	6.915876	7.239726	7.242025	10.03181	9.472569	7.207786	5.797314	6.18204	8.482903	7.82884	7.453757	7.726038	11.71301	11.11273	8.390088	9.503388	2.551493	5.533835	3.069256	5.595322	8.214176	5.425747	1.719354	4.53527	3.020723	3.974907	6.87859	5.839059	2.461565	6.411835	5.80559	3.930483	3.918121	0.002276171	5.243335	6.880394
TCGA-HZ-A49H	491	0	6.88204017	8.46238203	2.73337842	2.13149861	4.480786	3.00594768	3.44864793	5.55337832	4.35754426	1.67964088	9.70975898	8.58046511	6.61342925	6.46140938	9.56659866	9.33148287	6.97557516	4.67160079	5.18769966	7.5757873	7.4619754	6.0315637	6.83923277	10.60303004	9.87409994	9.45729797	9.18255351	2.6539836	4.83403106	3.26652016	5.41730368	7.9472319	5.08631714	1.32703312	4.13735269	2.50105947	3.96558114	6.93138877	6.12453203	2.15607231	6.72908231	6.14656745	4.13708131	5.28486906	0	5.30609451	6.64789081
TCGA-S4-A8RM	737	0	6.927542135	8.947366051	1.497650684	0.865336315	2.736138116	1.661130257	2.613057277	4.492434546	3.658106348	1.00272772	9.583453457	11.112730102	8.857635826	4.553968052	9.985516084	9.149251997	5.223474681	3.419683423	3.541320303	6.24158891	5.836750003	5.119120412	6.698336568	9.874099944	9.457297968	6.271029501	9.194177691	1.970510974	6.158783962	2.887389183	5.648355569	8.51783707	3.828937188	0.538989823	4.335555429	1.876322839	3.233575044	6.712701695	5.730976817	2.686101112	6.202105796	5.973214503	4.281584759	5.005986469	0	4.999786736	7.035661296
TCGA-HV-AA8V	920	0	4.29287744	9.53703723	2.09670613	0.65536777	2.01594174	1.86589586	1.42736266	5.27863939	2.54880699	0.67958495	10.10446902	9.18255351	6.5434648	6.84855159	10.15472446	10.03181146	6.23815592	4.37253984	4.29719362	5.23556662	6.42950751	4.30969062	4.59652731	10.12892359	9.48921496	7.6673117	8.99480456	2.72961128	5.30550037	3.95363215	5.45485496	9.03280945	5.36530585	0.68518998	4.40882597	2.42435833	4.09121152	6.61618344	5.51565191	2.68396229	6.75064938	6.14555193	4.05394282	5.14610531	0	5.1047497	7.20522046
TCGA-HZ-7289	661	1	5.4772444	9.8151532	0	0.3661956	0.2595239	0.9488256	0.2735236	2.5356551	1.8633252	0.8672006	9.0630666	8.0811447	6.3917196	3.6514444	9.5519906	9.7798336	3.0355739	1.887974	1.5782296	3.3457042	3.5186925	2.5812348	3.3509645	5.988555	5.6836743	4.8096238	8.3544464	2.8283537	5.4078147	7.4058988	5.9090425	10.2817411	4.3743941	0.4140975	3.5946632	2.9937035	5.8603466	5.2587963	5.5835738	3.1713454	7.0907709	6.3775005	4.2832677	6.2674991	0	5.405361	7.6139294
TCGA-IB-A5SP	482	0	5.77971857	9.06306659	1.44009642	0.2606668	2.14176825	1.44461459	1.12901589	4.25829429	1.92973988	0.57878398	9.98551608	9.79749131	6.88772022	5.73396952	10.2523331	10.22999881	6.30640279	4.21205411	4.00977533	6.13497413	6.12348618	4.17836966	4.2146696	9.81515318	9.0530084	7.70740538	9.27858002	3.57190976	5.36980461	3.26681412	5.58885792	8.02762185	4.12277707	0.51293438	3.6622169	2.03906854	4.0329974	6.92944306	6.23390282	2.99329593	7.0356613	6.74752839	4.35388431	4.67392497	0.05074949	5.81476317	6.57039098
TCGA-OE-A75W	267	1	6.2754269	8.2318874	2.18041715	1.42406535	2.30486204	1.16394757	1.71027857	5.12059414	3.63682064	2.00620573	9.94968564	8.79818048	5.95324405	6.57486066	11.41018738	10.15472446	6.57780962	4.6893014	4.30211283	6.02049642	6.92944306	5.36980461	6.18914416	9.91036646	9.34376468	7.14336995	9.72828159	3.34138251	6.50080269	2.5906595	5.05596782	7.88824278	4.1728883	1.23288666	5.12696295	2.67623987	4.12023663	6.61476637	6.91959394	2.04210743	6.98368339	6.58102127	4.21770766	5.18769966	0	5.33658796	7.61013308
TCGA-IB-7888	1332	1	5.25662084	8.83212702	1.06878498	0.73799188	3.75742655	2.91517591	3.02822718	6.22401229	3.83442706	1.67420572	10.12892359	9.61423592	7.42064577	7.14105977	9.76228552	9.4725686	6.62824357	5.10329914	5.57771885	7.38367146	7.33921223	6.55717249	7.47410989	11.00085423	10.45786614	9.6927147	9.29100166	2.9129014	4.5562099	2.91233945	5.80476373	8.4760896	5.73543255	2.11816633	3.08854259	2.81849475	3.82099073	6.98368339	5.95324405	2.87263928	6.54724036	6.33912473	4.26607364	4.46250718	0.07217387	5.37800035	6.36015706
TCGA-LB-A8F3	379	0	7.82090779	8.99480456	0.2421687	0.08562507	0.71789077	1.33150631	0.29355506	3.83564319	1.48409378	0.35893318	8.73106577	7.28485371	6.91775277	5.39535693	10.45786614	9.98551608	5.51565191	3.49463065	3.86981911	5.15648278	5.84485236	3.78941836	3.7802954	8.62260536	8.17591177	6.34807871	9.00515574	3.04346892	7.38082986	2.97321303	5.45724723	8.79818048	5.13918378	0.18738403	4.66557071	1.38102582	4.15088295	6.07114783	6.14555193	2.69773135	7.02905085	6.44342978	4.12023663	5.93020746	0	5.28434237	7.23501568
TCGA-3A-A9IJ	1854	0	5.54703271	9.09485598	0	0	0.53433487	0.749063	0.10019718	3.23498178	2.29584202	0.23664262	7.03114262	0.17348234	3.26970226	4.86915778	8.10062292	9.13811792	3.68818148	1.88646899	1.50474495	4.36871528	4.16203759	1.98802185	2.36466123	6.96944984	6.48538384	4.9673434	7.17664291	2.60497676	5.52568899	2.8899674	5.72304189	8.42018467	1.68772543	0.23911937	2.48035096	0.70522711	4.2739455	6.59274166	4.78425165	2.92908424	7.33921223	6.2821664	4.51523621	2.70480116	0	2.99356948	6.29708501
TCGA-IB-AAUW	230	1	6.635709705	9.138117922	0.941099548	0.497267559	3.551362204	2.271714306	2.044803612	5.077368631	4.207129926	1.663496738	9.892878521	9.023930349	7.039980598	6.276434319	10.2033737	9.930334332	6.660117152	4.461790463	4.9437718	7.071763742	6.58546375	4.34872249	4.579235672	10.528342754	9.063066595	8.124840929	9.331482868	1.717495036	5.319468368	2.729886624	5.678926561	8.525110845	5.053627051	1.436796144	3.662216895	1.473803014	4.020534204	6.919593938	5.760341521	2.598886587	6.449663218	5.9515463	4.101463509	4.594730069	0.242024764	4.968704113	7.09077088
TCGA-2J-AABU	277	1	3.6557708	8.7631313	3.9921149	0.5891874	2.9406131	1.89531	1.9622455	4.186411	3.3095489	1.4477908	9.8928785	8.0472363	5.8025029	5.8873866	10.2299988	9.6760851	5.4257473	3.6303204	3.8665381	6.0670742	5.6858718	5.1018181	5.4368151	9.9303343	9.0630666	7.9842242	8.7803757	3.7625689	5.7634806	4.513823	5.6170137	8.6161812	4.0850039	0.6678168	4.1322281	1.5776715	4.2467372	6.051021	5.7302693	3.0444261	7.3169684	6.4197319	4.5739786	4.738269	0.3041947	5.2207188	6.6820507
TCGA-IB-7644	394	1	6.60731019	9.17179278	2.68822356	1.53645531	3.10083589	1.66192879	2.49284225	4.81410637	2.86019428	1.22159439	9.48921496	11.23264757	6.65698067	6.06313618	9.56659866	9.20692717	5.85781707	3.84461966	3.84641208	6.94122019	6.02149594	4.05745374	5.13288484	10.17955459	8.46238203	7.82490339	9.0530084	2.81818242	6.21950795	3.3559908	5.86356237	8.33581461	4.51418666	0.69491896	3.71204875	3.57222515	4.40047167	6.96716861	5.74725929	2.99329593	6.15561952	5.69061516	4.20867254	4.68452142	0.30836064	5.10528123	6.86913235
TCGA-Q3-AA2A	95	0	6.4408964	9.00515574	2.50526978	0.15284681	2.0734069	1.22505586	1.30289572	4.28121752	1.44779076	0.44700042	10.12892359	9.79749131	6.4534412	6.68535292	10.52834275	10.05489595	6.54584979	4.26111705	3.60742619	5.78050617	6.42221012	4.00124379	4.58703729	9.74500735	8.71534052	7.43275234	8.95531426	4.61334659	5.45207021	2.89661596	5.49123453	7.48005908	3.9515076	0.60252216	4.65227596	2.88380945	4.19695556	7.02040997	6.4233632	1.95815818	6.87680055	6.64646756	4.65377259	4.86078804	0	4.91488259	7.38936461
TCGA-IB-A5ST	635	0	5.600011	8.95531426	1.91666925	0.90751432	3.87373053	2.9322621	1.96717082	5.67051321	3.73289543	1.73390224	10.49220171	8.46898401	7.01854182	6.90830855	10.75783667	10.52834275	6.97557516	5.12202825	5.95420678	7.40887826	7.37214941	6.46768168	6.78817541	11.2930175	10.33856147	9.149252	9.4725686	2.37370945	7.02905085	3.21213055	5.83036283	8.60143505	5.55473311	2.47185571	4.01963876	3.21733263	4.29645374	6.58685059	6.18714538	2.64392775	6.63287454	6.64350904	3.94302675	5.12938854	0	6.48004631	7.44468529
TCGA-2J-AAB1	66	1	6.66172395	8.71534052	2.19794683	0.64150848	2.85123812	1.84018202	1.98950599	5.207741	3.5063544	1.31380831	10.67766415	10.49220171	7.0356613	6.27320218	10.75783667	10.28174113	6.3799115	4.37078085	4.52069442	6.65092148	6.84275512	5.54196639	6.17765713	10.63894448	9.89287852	9.22947857	9.41395768	2.30028161	6.86720212	2.50741131	5.37274459	7.66003655	4.86339883	1.29111197	4.2703114	2.59829826	4.29607851	7.76035137	6.18617408	2.61482785	6.85993477	6.16520991	4.05963216	4.89429345	0.06280861	5.87273643	7.13216347
TCGA-HZ-7922	4	0	5.30721757	9.26705655	2.55149264	1.1425546	3.19509684	2.20803493	2.3377442	5.20885082	2.8938165	2.34564106	9.34376468	8.92948981	6.59423307	6.45100846	9.35780335	9.29100166	5.93020746	4.25146461	4.50517703	7.22954755	6.4408964	6.29141698	7.13007216	10.45786614	9.79749131	7.0741618	8.91152921	2.80930845	5.06626962	3.15780723	5.51948215	8.51055215	5.22635901	1.06539515	3.77112812	2.19549722	4.26870536	6.95893429	5.50934336	3.57415238	6.66633054	6.54990816	4.66399238	4.240025	0.06274337	5.03027074	6.15051094
TCGA-Q3-A5QY	416	0	3.992114901	8.56595278	2.893816501	2.789733424	4.873778754	3.811567618	4.14453181	6.780388847	4.989603175	2.551492639	11.293017502	7.352651724	7.109728291	7.035661296	10.563628158	9.6927147	7.328198288	5.975941489	6.28101661	7.824903386	7.984224187	7.029050854	7.267466508	11.803822358	10.338561466	9.779833584	9.79749131	3.967440701	4.728533878	3.108325728	5.679646739	7.942944904	5.248080127	3.214143927	4.028930665	3.406620748	4.606737133	7.010045775	6.444814304	2.232467668	6.747528386	6.235019897	4.443350046	5.445971303	0	5.615795873	7.408878264
TCGA-HV-A5A6	2036	1	4.34457927	9.22947857	0.83582579	0.3506707	0.51691015	0.96157592	0.7115357	3.71495213	1.51565645	2.13422357	8.62927355	6.85222611	5.95696967	5.9354555	10.28174113	9.76228552	5.14966625	2.99642219	3.19247605	3.83771724	4.85298311	3.59864986	3.89914372	8.29612698	7.6279803	6.11218676	8.60143505	4.02799797	5.62706602	3.81306903	5.05644307	8.27179308	4.95155423	0.55937659	4.43950679	2.69155605	4.02584473	5.92524584	6.28570182	2.24181639	7.17664291	7.0741618	4.60483814	5.68783755	0	5.46011248	7.40887826
TCGA-IB-7654	476	1	5.72304189	9.20692717	0.92979819	0.32973041	1.5232247	1.73546282	1.50304388	4.25076152	2.37907638	1.00051856	10.17955459	10.00700343	6.41183483	5.94793892	10.2523331	10.63894448	6.40829526	4.66099705	4.80917106	7.80907161	6.57039098	4.8843542	5.26474134	10.49220171	9.77983358	8.36618537	9.0530084	4.54722339	5.68367428	3.40098324	5.8422558	8.70703742	4.79457027	0.81419289	3.2933699	1.67162717	5.43274432	6.27205829	6.18309939	2.9146246	6.64789081	5.98211651	4.05174708	4.37005614	0.09754141	5.94603344	6.66958525
TCGA-HZ-8003	596	1	7.8046996	8.86637577	1.61919465	0.90515493	2.7750771	2.01272134	2.0870843	6.35766302	4.10718485	1.84056555	10.03181146	7.83272359	7.55938933	7.5063298	9.83465908	9.53703723	6.60592378	5.24447725	5.41305514	8.18111697	7.3335588	6.87859048	6.07720133	10.60303004	9.91036646	8.33581461	9.39942256	4.52816808	4.51708668	3.08554703	5.80559015	8.44739984	5.60722318	1.45186521	3.57992351	2.96943068	4.06391792	6.79681965	5.86034657	2.85993378	6.6404623	6.21844641	4.21205411	4.89343308	0	6.02149594	6.66798009
TCGA-IB-7649	467	1	5.761102	8.76313135	3.11440434	1.78626722	3.73258506	2.76811444	2.9679982	6.16310922	4.01386241	1.84406542	10.15472446	9.09485598	7.40589879	7.31440288	9.93033433	9.38600753	6.7127017	5.07296713	5.22347468	7.74205473	7.23207454	5.99240431	5.98763557	11.05490341	9.89287852	8.46238203	9.37038881	2.7584697	4.92989465	2.74776978	5.82666924	8.09517229	5.22237993	1.54086	3.41548841	2.87382087	4.01831103	6.91412438	5.99667391	3.0068224	6.71589749	6.10319484	4.29056374	4.20406949	0.1124798	5.20000089	6.55854485
TCGA-HV-A7OL	252	0	5.82040339	8.60143505	1.79408102	0.27727875	2.9146246	2.44741707	1.11601269	4.85298311	3.28735911	1.61349346	10.3965106	9.06306659	6.53474518	6.8577994	11.1127301	9.83465908	6.71427025	5.09003576	4.54682348	6.17653601	6.84855159	4.97098936	5.13724488	9.72828159	9.22947857	8.30687192	8.99480456	4.39528563	6.34260523	2.6241381	5.45542422	7.72603828	4.60210051	3.37516638	4.36234995	2.60617878	4.11886468	6.78968361	6.54990816	2.42253066	7.15512383	7.00381471	4.3114261	6.2710295	0.19745164	5.37854284	7.12079774
TCGA-IB-7652	1116	0	6.941220191	9.084350532	2.663288368	0.9387744	2.79930328	2.765821347	2.091051195	6.263159885	2.198820688	0.493773769	10.802251389	9.728281594	7.339212226	7.260029421	10.154724457	10.252333101	6.85425877	5.082435635	5.017458746	7.523285936	7.031142623	5.696718875	6.592741661	11.554925985	10.179554591	8.929489813	9.503387696	3.027310311	5.7957028	3.026478028	6.218446411	9.709758981	5.522570233	0.93293673	3.975834673	2.602874909	4.255412356	7.631313132	5.615138761	3.347993697	6.260898463	5.91414232	4.294486214	4.433060927	0.011599678	5.327046703	6.927542135
TCGA-US-A77G	12	1	5.67051321	9.13811792	1.46127814	0.37780164	1.94969292	1.35683569	1.38080202	3.72841361	1.67964088	0.39529394	10.15472446	11.00085423	7.37214941	4.52069442	9.76228552	9.6927147	5.81161745	3.45996007	3.37656753	5.90652579	5.64094478	4.31589441	5.61198854	9.45729797	9.38600753	8.04723627	8.8933789	2.64484035	5.25606901	2.32766409	5.29778936	8.93829079	3.48008025	0.17607379	2.8924157	0.91322928	4.39428845	6.90830855	5.83828395	2.59649559	6.54058994	5.98666509	4.26336949	5.42628623	0	5.06626962	6.71112593
TCGA-3E-AAAY	2285	0	5.284869063	8.874910978	1.455560532	0.418855836	2.383691852	2.305494309	1.62058641	5.367486742	3.755330929	1.351342815	10.528342754	9.115709556	7.08271749	6.987834723	10.846939858	10.369073825	6.995747934	5.349976298	5.342715447	7.130072161	7.60674942	6.107400599	6.88204017	11.176057804	10.309982175	8.532585413	9.661218366	3.401591832	5.893129186	2.891814804	5.55541126	8.062151401	5.503671524	1.256339216	4.178532202	2.513990928	4.257348616	7.50954938	6.195661382	2.774477776	6.952528103	6.571708661	4.557652092	5.572669307	0	5.611988535	6.874733041
TCGA-2J-AABH	1287	0	6.4408964	9.20692717	1.95000474	0.33294436	2.42529628	1.57740176	1.42763406	4.73743421	1.93173297	0.3614497	9.55199062	10.52834275	7.05885438	5.93202951	10.36907382	10.10446902	5.92010342	4.14994055	4.6628868	5.49123453	6.25626418	4.74579881	3.65664738	9.76228552	8.99480456	6.85222611	9.38600753	2.65846103	5.91172945	3.22248202	5.69671887	8.77201825	5.37161357	0.41243404	4.7258273	2.32281335	3.9911844	6.50612808	6.00582865	2.90179524	6.49527895	6.41973186	4.19443618	5.49500594	0	5.45268932	7.81300193
TCGA-3A-A9IZ	308	1	3.9921149	9.58345346	0.43954612	0	0.33350926	1.10004043	0.08088616	3.84791475	1.36404736	0.47632507	8.53258541	8.43464366	6.3799115	5.12298946	9.94968564	9.20692717	5.05774008	2.5667986	3.08768754	4.64030799	4.28956375	3.65810635	4.03393127	8.22646759	7.86577409	5.87355091	9.02393035	3.65603981	11.1127301	5.20095665	6.04806068	10.52834275	6.17864952	0.58617347	5.34439605	5.81561795	3.95957172	6.27428999	5.55082342	3.01592141	6.4233632	5.94693247	4.51305673	4.72699139	0.09634744	5.69513111	7.20058086
TCGA-YH-A8SY	388	0	3.98003536	9.77983358	2.3377442	0.13483741	1.16601931	0.92662602	0.68250327	4.46822944	1.59858055	0.35378601	9.31738887	9.81515318	5.60458673	6.33571709	10.3965106	10.05489595	5.47846839	3.66482186	3.18096527	5.20205524	5.80327483	4.1341396	4.34913878	9.39942256	8.83212702	6.63716868	8.79818048	3.59004145	5.31326799	4.12277707	5.71190976	8.48922901	5.55608725	0.5359134	3.959874	3.28708955	4.1650718	6.74906223	6.06912857	2.55923629	6.94872815	6.4601323	3.96298204	5.50242799	0	5.50934336	7.21470962
TCGA-F2-7273	592	1	6.228313274	9.149251997	1.747421345	0.604306027	3.392626951	2.953534008	2.736138116	6.057648467	4.489624496	1.890226429	10.802251389	6.789683612	7.667311695	7.474109891	9.930334332	9.489214962	6.729082309	5.281454566	6.458881814	8.434643655	7.960312455	7.562317229	6.230668962	12.115854532	10.563628158	8.559952906	9.537037227	2.678407293	5.95958888	3.157230343	5.841402317	9.042317659	6.082130515	0.770560817	3.626780203	2.841196631	4.038516076	7.277000925	5.640944781	2.882726185	6.326416004	6.048060678	4.082781772	4.344891685	0.016138918	5.556087248	6.931388768
TCGA-IB-A5SS	460	1	4.0715988	9.6927147	1.91582184	0.08610058	1.56981479	1.50006981	0.91080242	5.11093488	2.53917941	1.75961819	9.83465908	7.61013308	6.43321553	7.40035092	10.63894448	10.12892359	5.82733966	4.01547616	3.59720816	6.55566832	6.13497413	4.18221635	5.17474037	10.45786614	8.92948981	8.14004342	9.00515574	3.1042261	5.098985	3.90504758	5.85611299	9.67608507	4.86958916	0.88297017	3.86286296	2.53174925	3.79147237	6.65250958	5.71051139	3.1609889	6.97137571	7.28485371	4.16441784	4.58703729	0	5.28486906	6.72234716
TCGA-FB-AAPZ	716	0	4.68134356	8.79818048	2.08496091	0.59881376	2.49123126	2.01932687	2.16813623	5.31070584	3.88379968	1.25045351	9.66121837	7.66003655	6.19761754	6.94503175	10.49220171	9.53703723	5.90904245	4.25112675	4.3114261	6.4408964	6.37249892	5.02609403	5.26418885	10.33856147	9.4725686	7.85331455	9.08435053	3.39375899	6.54990816	2.71211788	5.89793546	8.69122741	5.36801783	0.55442009	4.47535277	3.2318454	3.81369501	6.25735993	5.86034657	3.04718029	6.49241339	6.33806066	4.70729452	4.75948557	0.24829048	5.29141975	7.41172621
TCGA-IB-7897	486	1	3.852361463	9.063066595	2.38790538	1.601821529	4.206423646	2.265705426	3.327118221	6.460132303	4.990117582	2.243287642	10.638944478	8.44739984	7.37214941	7.32515072	10.229998813	9.551990622	6.498159419	5.006902536	5.568777892	7.703392139	7.306987634	5.258796281	5.41668844	11.713014408	9.815153183	9.0530084	10.054895948	2.178998213	4.593285041	2.880939174	6.190321709	8.510552148	5.663537326	1.260663433	3.18067286	2.298530755	3.790584392	7.408878264	5.425747305	2.882111453	6.48392603	5.949776296	4.146706537	3.845376638	0.039532157	5.26744366	6.415906349
TCGA-L1-A7W4	278	1	1.48738653	9.38600753	0.38987008	0	0.35164359	0.70405214	0.32851963	3.60062658	1.97286319	0.19540493	7.49597651	0.39597223	3.96655136	5.05266455	8.44739984	9.81515318	3.80237005	2.54995867	2.68159566	4.96823732	4.49071324	3.68671341	3.61198795	8.3600025	7.39206149	5.20885082	8.33061173	2.99503382	6.36144765	2.30578642	6.09625721	8.83212702	5.78939592	0.11519583	3.95925455	2.37089828	4.05745374	5.44849695	5.02937514	3.26858635	5.92180048	6.63570971	4.60483814	3.81156762	0	5.06014468	7.48316118
TCGA-F2-A44H	586	0	8.2318874	9.1825535	3.1743062	2.3538263	2.3022366	1.8548542	2.5736908	6.0176124	2.3541325	0.5368982	9.9855161	7.1506216	7.5498239	7.4235395	9.7798336	9.3994226	6.4897279	4.792909	4.4094561	7.2174207	6.9044961	6.028757	5.4173037	10.2033737	9.6448277	7.9148862	8.6996023	2.6184807	5.7703399	3.4780451	5.6151388	8.5804651	6.0670742	0.7758195	4.0699788	2.65723	4.3952856	6.7111259	5.6524483	2.4943926	6.4758462	6.2393224	4.1406731	5.5396086	0.1508384	4.9020533	7.4959765
TCGA-HV-A7OP	978	0	6.57780962	7.97485221	0.63605195	0	0.3948585	0.7461103	0.52664958	3.22903781	1.8311922	0.58499107	8.73907546	8.92948981	5.56605526	5.0572891	8.31888531	8.58046511	7.56553549	4.52967542	3.33232784	5.92265861	6.99574793	4.06837158	3.96620341	8.78037572	9.5194444	8.22646759	8.40239347	3.66045976	6.79859881	2.10428667	5.16045596	8.17591177	3.15140977	0.66635476	4.43628646	2.02242108	3.85597674	5.53696642	5.86783199	0.62657445	6.766297	6.52636825	3.71578467	5.63365324	0.11617553	3.11933642	7.1978536
TCGA-2J-AABP	463	0	0.40414638	9.6927147	0.76713771	0.82189345	1.39035182	2.11363983	0.74028741	6.65540292	4.35652134	2.26788602	11.1760578	0.06803941	6.95468139	8.14931933	11.1127301	9.79749131	6.68366558	5.3844467	5.49123453	7.97485221	7.55327371	6.42950751	6.15051094	11.35334976	10.60303004	8.23686568	9.48921496	3.2616286	4.99772009	3.47259175	5.31726427	8.9204669	6.59885661	1.57399103	4.20966391	3.27116837	4.59726478	7.75245157	5.69212809	3.4330258	7.13007216	6.62392245	4.41410305	5.1648647	0	5.75965547	6.87859048
TCGA-IB-7893	117	1	1.88619075	9.39942256	1.59308457	0.64826746	1.15676161	1.45287425	1.19064141	5.38087141	2.26570543	1.41774128	9.17179278	9.21874436	6.72574661	6.97137571	10.00700343	9.62950562	5.15360675	3.98804476	3.93348105	7.19067115	6.02977907	5.21241331	4.54373776	10.67766415	9.428979	7.71151418	8.73106577	3.88290222	6.26869975	4.02924526	6.04224859	9.38600753	5.66286858	1.10353658	3.8604603	3.05978996	3.76050839	6.91775277	5.28202124	3.33715074	6.95893429	6.07114783	4.403235	4.21665197	0	5.3499763	6.06707419
TCGA-IB-A6UG	41	1	7.3776218	8.70703742	2.22767147	0.65300607	2.33435861	1.84056555	1.43690112	4.29088807	2.97926718	0.81023537	9.4725686	5.81082018	5.77971857	5.17678152	9.34376468	9.428979	6.11025841	4.18506571	4.49793484	5.77033987	6.22509828	4.81041842	5.95871719	9.53703723	8.94736605	8.57313742	8.6996023	1.43602002	4.19724107	2.29349997	5.19735982	8.2653389	5.29405459	1.11721828	3.79867268	2.19023715	3.93108354	5.6690985	5.32993049	2.80494299	6.83365798	6.15996133	4.37293887	5.63232581	0	4.74579881	6.90047922
TCGA-FB-AAQ0	473	1	5.4154974	9.01454081	0.55093661	0	0.39247284	0.55242291	0.24032728	2.73994334	0.99505825	0.0946464	8.75475191	10.3965106	6.4043461	4.02584473	10.10446902	9.53703723	5.72304189	2.71063873	1.64655485	4.04644304	3.89557795	2.34680687	2.03678534	7.98422419	7.62425885	5.60326284	9.21874436	3.8029211	5.55817333	2.44578337	5.69963686	8.42018467	4.10689182	0.44430099	5.06808433	3.13430474	4.04057335	6.2021058	6.55854485	2.83225124	6.54853619	6.44966322	4.70808678	5.02290795	0	5.71778635	7.36947346
TCGA-YB-A89D	350	0	5.25773141	9.48921496	3.94847003	1.89064397	2.9752026	1.5668546	3.02959317	5.57771885	2.61664023	0.55701202	10.42490845	9.13811792	6.84855159	6.88947719	10.30998217	9.79749131	6.02875699	4.50824418	4.55218461	7.25736804	7.00381471	4.9785796	5.60458673	11.1760578	9.35780335	8.46238203	9.08435053	2.52749853	7.64491186	2.90688617	5.40207749	8.97438304	6.3650253	1.06630347	4.29840831	2.44007037	3.87285338	7.09517546	5.55145726	2.73249867	6.63430822	6.33191764	4.26706906	5.24550289	0.02259384	5.14417407	7.10155869
TCGA-HZ-A77P	330	0	5.205675581	8.947366051	1.784693678	0.651811649	2.812529235	1.699680883	1.515783086	5.057740082	3.39749331	1.161919276	9.874099944	7.272193062	6.447189709	6.489727885	9.949685644	9.457297968	6.195661382	4.196955559	3.982827513	6.360157059	6.610546083	5.568777892	6.706418658	10.229998813	9.834659078	7.174240614	9.357803355	2.558051336	5.245004235	6.040317561	5.746582575	8.2204504	4.200834669	0.37463389	3.771454607	1.960216617	4.194436176	6.927542135	5.65315606	2.993295933	6.99168623	6.202105796	4.052071526	4.671964172	0.007219868	4.985969867	6.722347161
TCGA-HZ-8637	517	1	2.059889	9.413958	3.793612	2.529615	3.121376	2.509201	3.147186	7.132163	4.893833	2.135631	11.23265	8.920467	9.304072	8.324461	11.17606	10.75784	8.090756	6.57781	6.516821	9.537037	8.675841	8.38377	7.018542	12.48067	11.71301	9.194178	10.0549	4.423861	4.620693	2.338904	5.837549	8.390088	6.026802	2.470307	4.086909	3.371525	4.129202	7.20522	7.660037	3.180371	6.20986	6.379912	4.166996	5.546359	0.03077259	7.784811	7.53966
TCGA-2L-AAQL	292	1	6.27205829	8.68348979	1.61380084	0.55913955	2.64306538	1.89813172	2.00407023	4.85871559	2.98122906	1.32069608	10.2033737	9.33148287	7.25183931	6.5247462	10.17955459	10.03181146	6.51682124	4.70192382	4.75907965	6.81947659	7.33921223	5.44160996	6.28467014	10.49220171	9.56659866	7.68854756	8.70703742	3.03668443	5.60326284	3.8904895	5.46011248	8.24227142	4.40115258	0.94149271	3.96298204	2.46066578	4.09857704	6.75971112	5.93113745	2.3785033	6.99377624	6.33191764	4.48822963	5.96317399	0.07680798	4.59105343	7.37214941
TCGA-M8-A5N4	584	0	4.20111863	9.6448277	0.95258756	0	0.67523494	1.89162216	0.50446317	4.81618957	2.49222392	0.633442	10.67766415	10.2523331	7.19552379	7.00579407	11.55492598	10.75783667	6.53199693	4.53482173	4.47570685	6.45888181	6.42454138	5.4643716	6.53340636	10.42490845	10.63894448	7.21995162	10.08115585	5.88985364	5.37733861	3.10395463	5.42506481	8.51055215	6.74561517	0.57047235	4.70528015	3.64006558	4.00684017	7.1573722	6.71427025	2.64450629	6.7733199	6.30972826	4.58813294	5.61764701	0	6.87859048	8.50352087
TCGA-US-A776	1216	0	3.91335188	9.12654574	0.1254818	0.23842932	0.69521401	0.64975322	0.18747158	3.00797011	1.31104094	0.3745284	8.60143505	6.91959394	6.89117856	3.14856192	10.63894448	10.2033737	4.61407963	1.74095562	1.71737351	3.56901951	3.65080246	2.01749794	1.94564179	6.3931306	5.64835557	3.81432995	9.66121837	2.74925128	5.47163035	8.27712836	5.73615484	8.45482609	2.34803153	0.37974116	3.83595034	2.19850075	4.47118811	5.3539337	6.39792358	2.83397593	7.35803751	6.10137274	4.36974215	6.07011751	0	5.25606901	7.47410989
TCGA-PZ-A5RE	470	1	3.88979865	9.00515574	4.31903042	1.75932204	3.17461191	1.35613761	2.65156884	5.34389705	1.9061479	0.92244084	10.49220171	8.44080108	7.0526213	7.43572693	10.56362816	9.94968564	6.47167879	5.12696295	4.87169188	6.95074484	6.91959394	5.33937936	5.44664432	11.05490341	9.79749131	8.13019729	9.06306659	4.34730635	6.86547718	3.88260588	5.60592452	8.78908593	4.68375596	0.73978633	3.83806733	2.61040219	4.04918291	7.16729971	5.82337514	2.98895003	6.87473304	6.9857247	4.28088804	5.51308864	1.4553096	5.5628673	6.61931572
TCGA-2L-AAQJ	394	1	6.23066896	9.25442799	2.19727945	0.85770405	2.20829188	1.81476286	1.38622879	4.51745397	2.84738203	1.08916523	9.4435016	10.75783667	6.50472891	5.98763557	10.2523331	9.91036646	5.77655437	4.34489168	3.90937566	5.761102	6.17765713	4.64415393	4.9259083	9.83465908	8.69122741	7.17664291	9.41395768	1.85963964	6.74066722	3.01416709	4.82646663	8.43464366	5.23401265	2.051892	4.39877105	2.6086108	3.80430555	7.35265172	5.70400847	3.23976844	6.88947719	6.69150764	4.64713834	5.47658097	0	5.38787775	7.18338528
TCGA-HV-A5A4	232	0	6.19032171	9.06306659	3.0790111	0.84321455	2.51760376	1.40562919	2.16691625	4.91266232	2.55176971	0.60453756	10.33856147	10.60303004	7.70740538	5.96580714	10.80225139	9.96543857	6.21215939	4.12860108	4.09825447	6.51009683	6.29942967	4.72736614	5.7501375	10.42490845	9.41395768	7.90127964	9.16090028	3.17192559	4.92063249	2.86196668	5.60326284	8.19267058	4.68171405	0.70928702	4.50555816	2.2067973	4.27786724	6.64350904	6.19566138	2.23126097	6.59423307	6.29141698	4.08151007	5.45207021	0	5.56546801	7.5366785
TCGA-FB-AAQ2	153	1	1.25223761	9.31738887	2.44409056	0.11781232	2.24531524	1.4349783	1.46776412	3.9063057	2.27845823	0.73466731	8.31247232	8.37194693	4.07527248	4.80594709	9.85263905	9.08435053	5.10528123	3.08496924	3.21045885	4.9727827	4.80800296	3.88170181	4.26802635	8.38377038	7.89246571	5.70977586	8.33061173	2.61067502	6.60018366	4.45967096	6.07720133	8.9204669	3.73852791	0.68657009	4.07847321	2.91122697	3.93652487	6.40182055	5.64491157	3.19422293	6.41330077	6.3638227	4.46935398	4.33896559	0.05581294	4.93564219	6.78817541
TCGA-F2-7276	216	1	5.286521538	9.304072225	2.0451249	1.111249036	2.981229055	2.443803948	2.632120913	5.642805237	3.876365671	1.858861467	10.563628158	7.097506509	7.018541822	7.141059766	10.031811459	9.709758981	6.461409378	4.983705053	5.983842063	7.809071609	7.389364607	6.508769794	5.32993049	11.232647567	10.457866142	7.553273712	9.41395768	1.56877005	5.911729446	3.811902541	5.901437737	9.241992442	6.764411181	1.257986974	3.774382258	2.603519055	4.056810666	6.715897488	5.629641342	2.797555495	6.706418658	6.205349109	4.239055048	4.817008702	0.084737778	5.431004434	6.842755121
TCGA-H6-8124	392	0	4.613346589	9.023930349	3.21501844	0	2.268761942	1.027768376	1.57476129	3.914260263	1.492631557	2.077988768	8.44739984	8.510552148	5.460112476	5.287131307	8.806252192	9.278580015	4.939702852	2.95706377	2.836664629	5.204726458	4.845296842	3.545771961	4.992362842	8.707037424	7.600091309	6.434566182	7.988722742	3.547595424	4.143923148	4.062103574	5.710511391	8.938290791	4.115370399	0.046978177	3.479255141	1.943794581	4.219760195	6.151506338	5.077879166	2.984352558	6.444814304	6.212159389	4.27915256	4.96601879	0	4.081198146	6.458881814
TCGA-2J-AABF	691	1	5.676253866	9.386007525	2.058392698	0.556848343	2.545818163	2.38969786	1.819060325	5.881850572	3.575315962	1.443106395	10.677664152	9.79749131	7.861617968	7.120797737	10.846939858	10.457866142	6.520755224	5.077368631	4.790087534	7.660036551	6.891178556	6.008561736	6.198795862	11.353349759	10.081155849	8.476089603	9.566598657	4.114764294	8.883520931	2.999580656	5.65315606	8.440801079	5.841402317	1.107580751	4.235009363	3.121968094	4.184727	7.022540926	6.139117046	2.715042874	6.622397878	6.711125926	4.151818236	5.736969832	0.020151894	6.110258412	7.878926383
TCGA-FB-AAQ3	31	1	6.70793471	8.09517229	1.90799893	0.73046884	2.15178382	2.04324055	1.31929711	3.84917162	3.04403051	1.30474115	9.21874436	9.11570956	7.00171218	6.47727516	10.42490845	9.89287852	6.41463214	5.03299872	3.23604773	6.34149801	6.3943056	4.9280737	5.88265992	10.03181146	9.55199062	8.52511085	8.98438827	3.76907561	5.90987485	2.91517591	5.6690985	7.34206844	3.96995445	0.768293	5.04334275	3.44205505	3.99731409	6.52917971	7.21227361	2.50558432	7.03335472	6.52216186	5.04470142	4.60521755	0	5.00460027	6.48538384
TCGA-3A-A9I5	1794	0	6.86345904	9.6927147	0.86661597	0.4021642	2.08400914	2.04856961	1.1419147	3.66741758	1.79029871	0.37586718	8.20348554	5.04888919	6.55268877	5.08954984	8.56595278	9.94968564	5.14069114	3.47625595	3.12687393	5.17428736	5.51001057	3.80430555	4.19564997	8.2204504	7.38642815	5.70905954	8.14931933	1.57789622	6.30060296	2.68302446	5.77818071	9.59807596	4.72619418	1.1193668	4.32312359	2.26665883	3.75416597	6.05383685	5.31673624	2.34204636	7.1978536	6.86720212	4.64336732	5.26909301	0.06443884	4.35218859	7.34975891
TCGA-HZ-8317	378	1	7.7727408	9.04231766	1.55395122	0.37959679	2.20896885	1.6455103	1.43711373	4.54792234	1.9115497	0.38816969	9.5033877	8.19267058	6.28101661	5.94793892	9.67608507	8.92948981	5.81003816	3.75907059	3.88199247	6.25078824	5.86866973	4.73862248	5.55203179	9.61423592	9.08435053	6.74906223	8.68348979	2.80112223	4.99186737	3.18272217	5.8350264	8.60143505	5.54438554	0.41642816	3.78941836	2.48457899	3.96523388	6.2262143	5.75525588	2.78506818	6.56756735	5.98478095	4.14929351	4.55184328	0.68171057	5.22791855	6.40322051
TCGA-RB-A7B8	466	1	4.90767617	9.37038881	3.0935862	0.50799208	1.82154573	1.42341198	1.79540581	5.05499691	3.32711822	1.06641094	9.77983358	10.17955459	6.84468066	6.80200576	9.98551608	9.4435016	6.14239506	4.15218098	3.83035066	6.19989943	6.30531686	4.62444836	5.15796976	9.79749131	9.00515574	7.49597651	8.51783707	2.69567496	6.84681547	3.09768394	5.62239656	8.58046511	4.76142783	1.13290844	4.04946697	1.71496773	4.30647224	6.87680055	5.94793892	2.5906595	6.8502106	6.3799115	4.16358246	4.91531725	0	5.06248959	7.26746651
TCGA-HZ-A8P1	7	0	7.00381471	9.4725686	1.16332096	0.35353931	2.41796752	1.30908536	1.46267849	3.91545397	2.02170144	0.48145106	8.50352087	11.1760578	7.26002942	5.25879628	10.05489595	9.56659866	4.8116082	3.26331826	2.83842238	5.43973748	5.3499763	4.17484661	5.01598365	8.67584062	8.15962767	5.48636975	9.09485598	2.8421886	5.55145726	2.25644369	6.02049642	8.76313135	3.65603981	0.22899276	4.18033089	1.58566204	3.38302491	7.32819829	6.29942967	2.81113395	6.71427025	6.70482633	4.68817924	4.48701935	0.04201757	4.94655683	7.04855335
TCGA-FB-A78T	375	1	6.511543151	8.46898401	2.817867779	0.950181788	2.850140721	1.772596401	2.20770329	5.243891819	2.529896889	0.749672073	10.128923587	10.338561466	7.456291983	7.035661296	10.054895948	9.965438574	6.60731019	4.70928126	4.64675252	6.319337576	6.95893429	5.679646739	4.356521341	10.396510596	9.874099944	7.046282595	8.984388266	1.150302958	6.050088071	2.002377405	5.342177454	8.100622921	4.517453972	0.559670163	4.668156009	2.931948882	4.111850944	6.629960677	6.423363196	2.465759285	6.619315722	6.328583741	4.281916307	4.669306884	0	5.329404213	7.578977949
TCGA-IB-AAUP	431	0	5.490675377	8.994804562	2.90120133	1.393243198	4.77975822	3.462562801	3.628297672	6.295832655	4.349813219	1.832598813	11.232647567	8.739075457	7.369473463	6.404346102	10.892356871	10.563628158	7.116198385	6.117265328	6.478644412	8.140043422	7.804699596	6.019536911	6.58834271	11.803822358	9.614235922	9.0530084	9.676085071	4.559100189	5.093243242	3.445493915	5.625013845	8.259863287	5.509343358	3.460861801	4.285216506	3.69816068	4.353175767	6.769624977	6.153472586	2.647950399	6.576246694	7.824903386	4.154155431	5.127924183	0.925009846	5.88651625	7.380829863
TCGA-HZ-7919	593	1	5.13631158	9.27858002	2.3205667	1.44363848	2.82226148	1.74036462	2.30454871	5.24550289	3.64006558	0.84018524	10.45786614	10.22999881	7.16973864	6.37628726	10.80225139	10.33856147	6.32051663	4.60561404	4.71236962	7.33655922	6.52636825	6.05185908	6.37249892	11.1127301	10.75783667	9.62950562	9.41395768	1.85106658	5.19331442	2.66452221	5.76034152	8.22646759	5.15402172	1.02617399	3.78608506	2.63753606	4.13222805	6.64199796	5.92443058	3.11043123	6.65250958	6.37111292	4.43915967	4.21629964	1.29518581	5.67765679	6.12133106
TCGA-RL-AAAS	9	0	6.85582031	8.9032932	3.5693246	1.90139251	4.74012614	2.87382087	3.4850339	5.79423961	4.9570974	2.51039207	10.71433482	7.09962764	6.4938745	6.73901232	10.30998217	10.2033737	6.81947659	5.07538416	5.61764701	7.27001774	7.74590756	6.11422271	6.2262143	11.48749891	9.93033433	8.55995291	9.45729797	2.56584914	5.22689458	3.42777859	5.61959876	8.4760896	5.45430982	2.17353971	3.53910793	2.63582821	4.29874408	6.62392245	6.43456618	2.72292608	6.93528294	6.2642399	4.23626376	5.38204778	0.24063929	5.56546801	7.47141591
TCGA-3A-A9I9	634	1	7.33655922	8.74693514	1.82660584	0.65536777	2.2114359	2.1184913	1.47143617	4.92370067	3.0982602	1.15529654	10.03181146	8.44739984	6.01297845	6.78354964	9.74500735	9.61423592	6.47293741	4.49758618	4.52389687	6.29583265	6.91412438	5.32821032	5.99331568	10.08115585	9.77983358	8.75475191	9.04231766	1.69522194	6.24044676	3.05865557	5.37569284	7.88824278	4.54199363	0.67289743	4.61495479	2.40759313	4.34489168	6.54853619	5.83977471	1.93665527	6.77157662	6.12662746	4.23466379	4.65181117	0	5.12595563	7.40589879
TCGA-2J-AABI	969	0	2.074633191	8.903293202	1.430085048	0.412390793	1.775357806	1.596410908	0.492100629	4.635801977	1.87951444	0.516548644	10.081155849	1.812018411	5.139183776	5.908133183	10.2033737	9.357803355	5.643416678	4.123460934	4.53005076	6.557172491	6.084207804	4.991867371	6.133906446	9.815153183	9.443501603	8.974383039	8.707037424	2.14146549	6.319337576	1.611243214	5.661532427	8.643339973	6.88398853	1.41520917	4.138320546	2.867620547	3.790026522	4.862153795	5.847204208	2.78047095	7.232074543	5.516213756	3.645896448	5.9515463	0	5.220718826	7.397832904
TCGA-3A-A9IV	1103	0	1.5516991	9.45729797	0.09963562	0	0.16820236	1.00272772	0.13525361	3.64499028	0.73992611	0.10147359	8.78908593	0.31143871	3.858909	4.75582548	8.70703742	9.53703723	4.43988838	2.83666463	3.87017235	6.22182779	5.31775231	4.403235	4.41259728	9.21874436	8.58046511	7.36393586	8.52511085	1.75012453	4.29254913	2.08466163	5.94187465	9.27858002	2.078895	0.34559678	2.28900254	0.83305296	3.69816068	6.95468139	3.99992516	3.02303441	5.92524584	6.17126328	4.42255596	2.73964183	0	3.43708722	6.75971112
TCGA-YY-A8LH	2016	0	6.11524262	9.09485598	1.98655547	0.34808588	1.99625568	1.34957249	1.06930621	3.51543366	2.48936053	0.64696076	9.03280945	10.08115585	7.52328594	4.2602169	10.56362816	10.42490845	5.46130885	3.70441054	2.37940859	4.54159537	4.73662652	3.21414393	3.040089	8.2204504	7.79693643	5.71190976	9.56659866	3.07242158	6.0315637	2.76042791	5.76185596	7.73835442	4.54645557	0.64335289	4.25338726	2.13780711	3.71873095	6.66326918	6.55566832	3.06211515	6.86547718	6.95893429	4.5892008	5.93020746	0	6.04224859	7.36070226
[truncated: 1,042 more columns]
