# Supplementary material for: The value of a metabolic and immune-related gene signature and adjuvant therapeutic response in pancreatic cancer
Source: Front Genet. 2025 Jan 3;15:1475378. doi: 10.3389/fgene.2024.1475378 (PMC11758928; doi:10.3389/fgene.2024.1475378)
Supplement: Supplementary file 5 [file Table2.xls]

id	futime	fustat	AZGP1	CALR	CD1A	CD1B	CD1C	CD1D	CD1E	CD4	CD8A	CD8B	CD74	CTSE	CTSS	FCER1G	HLA-B	HLA-C	HLA-DMA	HLA-DMB	HLA-DOA	HLA-DPA1	HLA-DPB1	HLA-DQA1	HLA-DQB1	HLA-DRA	HLA-DRB1	HLA-DRB5	HLA-E	HLA-G	HSPA1B	HSPA2	HSPA4	HSPA5	ICAM1	LTA	MICA	MICB	NFYC	LGMN	PSMB8	PSMC1	PSMC3	PSMC4	PSMC6	RELB	SLC10A2	TAP1	TAPBP
GSM1383778	406	1	10.170485	8.384191	7.890304	4.216948	7.325761	7.663866	4.982878	8.43078	7.722968	4.939596	13.304284	12.48816	9.159908	11.829585	10.350136	10.217125	10.73425	11.029103	6.532576	9.479698	8.024892	5.699135	4.248541	12.375182	4.116039	6.807269	11.013572	5.431898	10.24384	7.940213	7.190081	11.262952	10.251438	4.468217	9.22536	8.680795	9.569131	9.957605	11.048622	11.761832	11.102164	11.004522	10.702497	7.218872	2.638112	8.917822	7.313178
GSM1383779	1091	1	11.191114	8.266188	4.835278	4.393078	6.313258	8.253593	3.672737	9.929235	10.270047	5.610721	13.373474	11.900338	9.808622	11.553263	10.349232	8.920728	11.262952	11.355642	6.575206	10.83504	7.75424	9.019432	5.40875	12.301355	7.72405	12.248577	12.007166	5.074624	10.684695	7.052691	6.868661	10.732382	9.406622	4.810028	9.493043	8.654705	9.94712	10.171692	11.303638	10.858303	10.975288	10.621165	9.552123	6.80151	2.95835	9.836388	7.808915
GSM1383780	186	1	9.048788	8.374897	4.082606	2.956432	4.531169	6.336732	3.893235	7.704333	6.33196	5.239395	12.780078	12.636622	8.662009	10.661641	10.433978	11.834738	9.957124	10.344872	5.940782	9.126186	5.294037	6.579058	5.05629	10.842907	2.867579	6.147389	11.461298	5.182716	11.525811	6.713317	7.131709	11.210583	8.170434	4.380621	10.030032	8.118728	10.377262	8.865661	11.567657	11.174102	11.327422	10.898058	9.489822	6.791727	2.802717	9.307849	6.846731
GSM1383781	2395	0	10.474358	8.747246	6.096765	4.212732	7.835403	9.126186	4.325192	8.70954	9.338858	5.353679	13.359198	11.68638	9.972893	11.784845	10.56761	12.085991	10.933459	11.497504	6.456062	10.382525	7.801397	9.391607	5.898545	12.40693	4.118172	6.631967	11.776837	4.978808	10.03435	6.652707	6.76482	11.292246	10.144398	4.734893	9.366743	8.500051	9.694412	10.013534	11.163754	10.934449	10.787552	10.848159	9.606924	7.625365	2.297687	9.534986	7.492572
GSM1383782	151	1	7.598807	9.067349	5.764067	3.88258	5.610721	7.781567	3.603961	9.681148	8.751341	5.150567	13.560542	12.237532	9.814559	11.993673	10.506997	11.981395	11.097623	11.67749	7.259706	11.168803	7.964803	9.376126	6.648496	12.436316	12.315994	6.904936	11.576767	5.074185	10.11474	7.641191	6.849992	10.621165	9.830435	4.1027	9.420657	8.820969	9.660551	10.298154	10.8065	10.802731	10.629071	10.692867	9.390366	7.28562	2.567189	9.310073	7.683143
GSM1383783	619	1	6.248873	8.51145	4.834862	2.545986	4.988595	6.796627	3.441379	8.52023	8.122248	4.943526	13.388627	12.397985	9.402077	11.911635	10.571964	8.818772	11.071246	11.565776	6.527065	10.392021	7.012781	5.127012	4.359962	12.367274	2.878088	7.103537	11.545434	5.243439	11.861965	8.796726	6.946938	11.445237	10.106909	4.379309	9.870689	9.938574	9.8258	10.0432	10.985306	11.352412	11.095012	10.768262	9.678427	7.993936	3.222216	9.758498	7.644552
GSM1383784	376	1	9.531006	8.435041	6.320292	2.835087	6.156219	7.611339	3.09802	8.274862	7.933226	5.058702	13.032996	12.347498	10.627697	12.806219	11.007765	12.111598	10.786567	10.875594	6.107957	10.098027	6.461678	7.850137	5.529379	12.152281	3.803917	6.675686	11.468566	6.21808	11.428922	6.378804	7.748745	10.540223	9.576609	4.276526	9.132752	10.020344	9.495676	9.852609	11.747903	11.407145	10.718198	11.071246	10.777871	6.942386	2.932407	9.755156	7.427864
GSM1383785	1910	0	8.983228	8.65754	6.419342	2.789781	6.151198	7.502137	3.407083	9.229447	9.556482	5.965962	13.511206	11.978681	8.937763	12.111598	10.992209	10.541187	10.971636	11.581221	7.039734	10.438835	8.082394	5.374442	4.415716	12.125702	3.484099	7.855516	11.818497	5.904412	11.065334	7.253524	6.478696	10.640401	10.873405	5.115582	9.997963	9.982875	9.689825	10.325162	11.272553	11.403782	11.255658	11.395763	9.694412	8.220892	2.60532	10.280256	7.847999
GSM1383786	526	1	7.023454	8.745768	7.320224	6.90529	8.338463	9.202166	4.830506	9.706449	10.009881	6.248024	13.678624	12.86467	10.215224	12.367274	10.907867	12.358025	11.738759	12.164361	7.627059	11.280423	8.461615	10.177119	7.220302	13.021231	12.764041	7.315631	11.824358	5.521359	10.289993	7.109149	7.157237	11.002256	10.559047	6.171268	9.880471	10.144706	9.688313	10.463599	11.545434	11.502233	10.89431	10.841017	9.898941	7.487215	2.599839	9.98167	7.52228
GSM1383787	850	1	8.503455	7.6002	4.52018	5.092133	7.060089	7.365023	3.827262	8.921952	9.508907	5.816554	13.468087	7.869952	9.047255	11.750368	10.433978	9.729262	11.201007	11.434369	6.7498	10.823134	7.775731	9.05754	6.631568	12.417526	11.408809	7.587356	11.949496	4.728231	10.608938	7.541059	6.26853	11.153498	10.105555	4.703162	10.145945	8.339158	9.982285	10.405505	10.637785	11.647711	11.387795	10.800642	9.087099	7.490526	2.449278	9.22321	7.204342
GSM1383788	1357	0	4.470844	8.679506	7.264867	4.306468	6.088347	6.27146	3.333482	7.899418	8.467408	4.611647	13.102374	5.845262	8.466366	10.801566	10.360097	9.377933	10.210337	10.166551	6.44549	9.427765	6.939395	8.573224	5.601091	11.344319	3.613887	6.397296	11.485061	5.349076	10.830459	7.087009	6.948449	11.353957	7.714463	4.502231	9.855852	7.492572	9.706133	9.587685	10.987386	11.137032	10.37524	10.141636	10.038864	6.591255	2.733279	9.390848	7.838094
GSM1383789	615	1	7.287956	8.447968	4.2545	3.146852	4.330456	5.67997	3.455003	6.704785	6.288447	4.25829	12.771466	12.176683	8.769054	10.835847	10.590181	12.027744	9.694412	9.676672	5.775997	7.150548	5.608705	7.474414	5.866028	10.846951	10.353304	6.10828	11.769009	5.324619	11.389491	7.612364	6.858126	11.49187	10.636925	4.150958	10.667901	9.5444	9.843994	10.150573	11.411455	11.000984	11.029103	11.023558	9.786068	7.682455	2.422534	10.016743	7.357375
GSM1383790	477	1	9.402974	8.047717	3.439119	3.326318	5.963973	6.883934	3.227435	8.256891	7.009723	5.116335	13.304284	12.980323	9.896869	11.17278	10.839028	11.486526	10.830459	11.246466	6.315509	10.154328	6.90529	4.618522	5.117067	12.071093	4.004324	7.135089	11.411455	5.14257	11.489995	7.409984	6.278664	11.005933	8.640099	3.837077	9.719735	8.014022	9.655459	10.082544	10.372407	11.673401	10.667901	10.24384	9.761335	6.3554	2.786234	8.926762	6.842504
GSM1383791	1132	1	9.98903	7.889962	5.869844	3.401274	8.109901	8.358692	3.60588	9.35772	10.026081	5.746684	13.511206	12.926751	9.529376	12.052941	11.135633	11.660943	11.23342	11.516413	6.773805	9.28239	8.68672	8.950297	5.8952	12.537777	3.539936	7.481367	11.789881	5.035971	11.086881	7.459471	6.788308	11.327422	9.49029	5.234662	9.858342	8.811262	9.963889	10.536714	10.94239	11.495707	11.045599	10.929067	9.643071	7.501113	2.662589	9.115993	7.445297
GSM1383792	278	1	8.222615	8.420477	4.934437	3.762544	6.107569	7.57288	3.652154	9.533585	11.225225	7.529594	13.511206	12.016679	9.591229	12.111598	10.746437	12.24183	11.718234	12.09587	7.514028	10.774232	9.496328	9.765941	7.293111	12.537777	12.176683	6.823506	11.981395	5.746266	10.958574	7.11851	6.990217	11.296083	10.754967	6.613849	9.804328	9.104999	10.133668	10.218527	11.695916	11.50073	11.322652	11.092617	9.371125	7.846938	2.573646	10.098679	7.865897
GSM1383793	1736	0	12.604185	7.769802	4.396034	3.072789	5.147632	7.972446	3.557255	7.907128	7.86782	4.737449	12.888392	8.081846	8.620256	11.243951	10.335345	8.74337	10.717417	10.821019	6.523047	10.333949	6.397129	7.992328	6.411421	11.802063	11.180853	6.319314	11.374891	5.198931	11.579304	6.628471	6.512199	11.170174	9.289379	4.112449	9.53406	8.436195	10.224179	9.53768	10.574675	11.064053	10.850147	10.489613	9.400725	7.174293	2.698565	8.933886	7.364673
GSM1383794	947	1	10.265941	8.611686	5.184499	3.122364	6.495684	8.235811	3.736596	8.32899	9.788163	5.896453	13.154187	10.516169	10.114007	11.436369	10.50947	11.310863	11.184636	11.547126	7.028547	10.456135	8.043051	9.145509	5.463091	12.417526	3.373904	7.08768	11.392726	5.478141	10.953974	6.608001	7.238247	10.798489	9.438951	5.091741	9.40972	8.406243	9.552507	10.229303	11.622262	11.034519	11.029103	11.076764	9.779379	7.227397	3.050556	10.420762	7.385304
GSM1383795	904	1	12.362362	9.032154	5.616234	3.897105	6.517456	8.396087	3.757017	9.440278	10.515282	6.256486	13.592792	10.669457	10.061457	11.61123	11.099506	9.051381	11.292246	11.407145	7.197541	10.778934	7.967131	9.986601	8.27856	12.450561	3.613512	6.734141	11.799582	5.156169	10.697812	7.31708	7.264192	11.035544	10.008238	4.901349	8.80501	9.067706	9.657988	9.661524	11.367291	10.636925	10.841017	11.018817	9.496114	7.262577	2.947923	9.685475	7.745752
GSM1383796	1623	0	7.514684	8.700335	4.913506	2.917183	5.806598	6.680081	3.008197	8.666989	7.801035	4.719847	13.142934	3.891613	6.974218	10.497897	11.109072	11.57326	9.894719	10.186516	6.059401	10.113426	6.911225	7.422391	5.095483	11.520242	6.886551	11.529325	11.386156	5.045061	11.111586	6.830334	6.806515	11.930857	8.910231	4.066063	7.833279	7.669602	9.630275	9.638926	9.576609	11.859183	10.82199	11.06656	9.933348	5.658668	2.493476	8.636595	7.64736
GSM1383797	235	1	9.478769	9.198857	9.289379	3.492951	6.05904	7.776347	4.223878	9.098584	9.258575	5.467783	13.592792	12.731219	10.195997	12.082546	10.671126	12.133656	11.531278	11.658817	7.007856	10.712153	8.563196	8.874582	5.162696	12.40693	8.273157	12.171871	11.701937	5.054641	11.955004	8.477312	7.269527	10.943551	11.048622	4.1514	9.404236	9.546735	9.771527	10.358698	11.350994	11.024535	10.68387	11.212178	9.839043	6.963309	2.401825	10.089616	7.77703
GSM1383798	1134	0	5.608705	8.90945	4.796245	3.588378	6.021951	7.932619	4.081806	9.359563	9.765459	5.669944	13.532451	12.737554	10.700657	12.074371	10.090198	12.092397	11.423524	12.036711	7.2426	11.371912	8.211397	5.184936	4.457202	12.57853	3.541767	7.03356	11.602577	5.315339	10.598849	7.165312	7.107767	11.609092	10.186516	4.559785	9.350213	9.097308	9.720258	10.891301	11.096293	11.421571	10.901203	10.783546	9.985995	7.227082	2.410708	9.249316	7.482988
GSM1383799	1485	0	5.435074	8.689985	6.538554	3.17402	6.506057	8.521709	3.422074	9.56877	9.883454	7.271958	13.511206	7.520185	10.037088	12.061928	9.957124	8.839773	11.540289	12.125702	7.904892	10.760892	8.956159	10.984074	7.997628	12.847579	11.234625	12.946804	11.665124	5.316175	11.191114	7.604667	6.919239	10.659727	11.284963	5.266349	8.998597	10.220702	9.838465	9.387363	11.262952	11.25838	11.630312	11.846105	9.762327	8.873836	2.256441	10.306491	8.007946
GSM1383800	872	1	10.17856	9.249316	9.380912	5.965153	8.25196	8.58385	4.040742	9.126903	8.108293	4.935596	13.626572	12.815903	10.078657	12.013212	12.065095	12.237532	11.411455	11.586334	7.141805	10.987386	7.807275	8.986724	5.993605	12.287727	9.827286	12.09587	11.7408	5.94161	11.773974	7.951279	7.43019	11.174102	10.528522	5.008489	9.649647	9.706133	9.678427	10.438002	11.352412	10.842907	10.938	11.090322	10.240667	7.746798	2.359597	10.285247	7.977334
GSM1383801	485	1	10.063966	8.764498	6.583582	3.23711	6.345515	7.518613	4.426739	8.165511	9.205973	5.577712	13.223079	10.093897	9.467236	11.854028	12.074371	11.470512	10.369667	11.033097	6.953883	9.621508	7.941043	8.650191	6.701261	11.958441	3.792888	6.573957	11.688693	7.806945	12.441286	7.739884	7.244943	11.180853	10.325953	3.816623	10.156222	9.906892	9.371496	10.012932	11.394266	11.423524	10.935612	11.254334	10.390217	7.179452	3.200879	10.105063	8.031878
GSM1383802	88	1	9.755156	7.874082	6.618128	4.484619	7.376027	7.983919	4.230165	9.461503	10.661641	6.306271	13.468087	12.722408	10.379468	12.301355	11.565776	11.870398	11.090322	11.693822	7.250054	10.945798	7.776347	10.002229	7.361605	12.476813	11.761832	12.18835	11.588395	4.966245	11.649516	7.436706	7.013551	11.2693	8.954427	5.120963	9.393758	8.827329	9.42025	10.370369	10.931062	11.106797	10.69704	10.628409	9.910329	6.634277	2.498994	9.329965	7.303792
GSM1383803	952	1	9.022693	8.802047	6.475539	2.493994	5.332449	6.360074	3.103013	8.147189	6.378804	4.345872	13.082557	12.708842	9.707381	11.443739	12.125702	12.208617	10.195997	10.402493	6.153276	9.91742	6.224413	5.286811	4.810028	11.711325	10.643137	6.475892	11.527845	5.381036	10.968932	8.854147	7.467737	11.419781	9.271246	3.717509	9.601905	7.908882	9.731227	9.780851	11.70879	11.12203	10.867538	11.523654	9.833165	6.654569	2.249131	10.363044	7.614733
GSM1383804	790	1	10.934449	8.138252	4.718573	3.178635	6.032067	6.103351	2.897513	7.802647	8.7677	5.900375	13.268081	12.092397	9.22321	11.579304	11.598688	11.987699	10.698815	10.888096	6.190162	10.212246	5.955394	8.049944	4.507103	11.998038	8.871127	11.745544	11.395763	4.979246	10.307877	6.896468	7.367347	11.443739	9.745903	4.114444	9.743567	8.614563	9.589172	9.38168	11.106797	11.408809	10.947566	10.81806	9.997228	6.953179	2.703967	9.417928	7.491597
GSM1383805	266	1	9.713703	8.534112	6.950113	3.494494	6.75597	7.355148	3.402851	8.317151	7.90129	5.282078	13.210483	11.482803	9.402077	11.82162	11.309384	9.393758	10.272022	10.498608	6.795783	10.22345	7.012027	5.629604	4.252353	11.829585	4.010398	6.56126	11.093839	4.957423	10.316678	7.654451	7.753926	11.091367	9.804952	4.221025	8.932422	9.113277	9.687946	9.050278	10.975288	11.275229	11.06656	11.229351	10.221367	6.990217	2.556068	9.460004	7.326364
GSM1383806	318	1	7.379682	9.337934	3.576224	2.735263	3.690183	5.876583	2.907251	6.90613	8.192603	5.129046	13.198155	9.909774	9.459078	10.793617	11.256904	11.854028	11.176807	11.081655	6.210498	9.872886	6.579058	5.000944	4.103842	11.972582	2.521209	6.910458	11.520242	5.100947	11.984675	7.537041	7.571578	11.48111	9.501582	3.868276	10.453767	9.915599	9.761335	10.165517	10.740812	11.241138	10.808569	10.705848	10.243304	7.140014	2.860987	9.348856	7.247577
GSM1383807	645	1	9.224991	8.21764	6.730983	4.0431	6.871362	8.56641	3.658867	8.887951	9.28239	5.597136	13.468087	12.208617	10.204438	12.24183	10.760892	12.280398	11.026561	11.706609	7.066207	10.174855	8.53657	5.192526	4.311653	12.431349	3.552605	7.391703	11.663028	6.260559	10.629794	7.223416	7.456054	11.145882	10.294496	4.844849	9.688313	9.510425	9.654119	10.52602	11.634578	11.527845	11.041358	11.883634	11.419781	6.808039	2.498994	10.373829	7.300133
GSM1383808	916	1	7.274201	9.098226	7.39392	3.243896	5.757208	6.637393	3.921891	8.916695	10.110047	5.957219	13.388627	7.56435	8.410593	11.880975	11.111586	12.315994	10.83241	11.131862	7.148054	10.980835	6.997414	10.274959	7.77779	12.57853	8.493962	12.764041	11.720529	5.601091	11.466918	6.428175	7.728167	10.886827	9.578805	4.151735	8.74337	10.105555	9.65837	8.716599	11.70879	11.079503	10.958574	11.047564	9.392879	6.578673	2.602365	10.272022	7.674732
GSM1383809	585	1	9.645083	8.046216	7.334508	3.653761	6.645776	7.76814	3.555412	8.744696	8.455459	5.817487	13.626572	12.824026	10.624366	12.358025	10.946563	10.938	11.370745	11.434369	7.076741	11.283489	7.653007	9.434607	6.656577	12.572011	4.112805	7.096298	11.711325	5.370689	11.784845	7.081509	7.153298	11.137032	9.752055	4.642986	9.593235	9.228605	9.609734	9.461964	11.713538	11.079503	10.618989	11.080521	10.038864	6.842805	3.045923	10.345675	7.402842
GSM1383810	418	1	9.278588	9.100502	5.081883	3.687236	6.312171	8.169104	3.546542	9.144306	7.607736	4.922976	13.626572	12.417526	10.152983	12.168654	11.367291	9.461964	11.034519	11.523654	7.434532	10.687557	8.399161	9.104226	5.785996	12.325443	3.83436	6.750233	11.374891	4.911629	11.364329	7.756029	7.516932	10.888096	10.030032	4.048092	9.442641	8.979206	9.675399	9.957124	10.815156	10.880405	10.813113	10.884773	10.8037	6.662165	2.716583	8.978378	7.501113
GSM1383811	908	0	9.817319	7.148698	5.014197	4.133843	8.766552	8.770405	3.83229	9.293412	9.874987	6.360505	13.468087	12.342674	9.97954	12.156242	10.550739	11.829585	11.011466	11.080521	6.667834	11.196683	7.990252	9.066963	6.388327	12.379748	3.823454	6.617458	11.249206	4.601294	10.866548	7.411842	6.918869	11.510395	9.318076	4.554811	8.770109	8.773296	9.193314	9.822638	10.384882	11.497504	10.357123	10.754007	10.313674	6.461678	2.547191	8.885376	7.222631
GSM1383812	1004	0	7.504493	7.804287	5.486929	4.125945	8.166937	9.103817	4.032165	9.498465	10.310085	6.105943	13.511206	11.82162	10.268767	12.335781	10.60407	10.401803	11.15723	11.667305	7.066207	11.307892	8.355801	5.231969	4.222617	12.5844	3.001573	6.775986	11.67749	5.015406	10.902999	9.059617	6.68481	11.020031	9.367132	5.377648	8.725057	9.068167	9.463317	9.967887	10.756056	11.155795	10.458421	10.424453	10.206308	6.325159	2.623634	9.026951	7.118902
GSM1383813	538	1	8.642601	9.066579	8.964165	4.826399	8.523118	8.377701	4.097935	9.117173	9.855852	5.965153	13.488572	12.061928	9.911439	11.69988	11.747903	11.963982	10.915059	11.405287	7.016101	11.011466	7.819726	10.129983	6.542487	12.379748	8.211397	12.543179	11.390866	6.570692	10.931062	8.203847	7.353387	11.024535	10.18513	4.82209	9.688313	9.06501	9.641056	10.016743	10.810289	10.951809	10.674957	10.857468	9.923732	7.003214	2.486977	9.246511	7.486994
GSM1383814	860	0	11.940005	8.781327	5.223798	3.620897	6.342604	7.581019	3.271191	7.49613	8.674545	5.38951	12.745487	13.198155	10.046768	10.646738	10.24687	11.722961	9.313688	9.698535	6.151587	9.863183	6.153276	7.797139	5.94161	11.135633	10.18208	6.264872	11.314984	5.093962	10.825177	8.494337	7.719643	11.357323	7.611501	3.601153	9.1306	7.629311	9.465871	10.176551	10.861477	11.04964	10.424453	10.615695	10.371094	6.500257	2.431675	8.884289	7.201089
GSM1383815	135	1	9.866933	7.834721	4.940598	2.976834	6.443916	7.729644	3.467583	8.820593	9.50986	5.885346	13.532451	12.248577	10.074822	12.287727	9.998523	9.944279	10.948897	11.653193	6.834435	11.215018	8.077284	5.345625	4.273935	12.460402	2.978563	7.542761	11.362951	4.797599	10.884773	8.49614	7.162744	11.036521	9.200137	4.473544	9.59599	8.543108	9.425496	10.039989	10.478991	11.405287	10.591877	10.700657	10.398633	6.730983	2.584292	8.867485	7.068236
GSM1383816	601	1	12.499462	8.603208	5.734044	5.97686	7.838382	9.099318	4.978808	8.957691	11.67749	7.645743	13.256984	11.36136	10.314443	12.027744	12.013212	12.137113	11.459556	11.873215	7.221981	10.926754	8.144128	5.491931	4.384328	12.59701	3.163504	7.453297	11.880975	5.325145	10.783546	6.628471	6.982172	11.128332	9.043608	5.290599	9.423496	9.063416	9.892487	9.762832	11.446879	10.935612	10.494055	10.386439	9.914098	6.564381	2.837358	9.874987	7.62135
GSM1383817	813	0	10.387911	8.258261	6.795783	4.636674	7.050848	7.888528	3.753674	8.770858	10.467415	6.560086	13.532451	12.55471	10.303419	11.789881	10.122563	11.952429	11.187085	11.436369	6.656577	11.299306	7.633542	5.384036	4.415716	12.5844	2.960277	6.695039	11.690768	5.276736	11.815509	7.939908	7.337263	10.930094	9.816148	4.752534	9.436873	10.274959	9.699972	9.672969	11.563941	11.2693	10.419236	10.462123	10.172978	6.881453	2.879402	10.116086	7.39392
GSM1383818	1107	0	5.865606	6.70085	5.063875	2.964977	6.335869	8.241958	3.672737	8.388068	9.481216	6.082595	13.337681	11.22271	9.156176	11.943087	10.720736	9.790949	10.275689	10.850147	6.010452	9.411955	8.060071	9.053695	7.586001	12.089429	3.207967	6.675686	10.968932	5.288578	10.427216	7.721211	6.630755	11.543672	9.772612	4.242228	8.961693	9.295174	9.002327	9.723239	10.316678	11.600472	10.342156	10.443317	10.354833	7.347482	2.097955	9.05797	7.176558
GSM1383819	990	1	9.427286	7.960149	5.611539	4.440646	7.869952	8.415933	3.644512	9.408359	9.978467	6.223594	13.592792	11.897505	9.971276	11.622262	11.238506	11.796705	11.163754	11.408809	6.816604	10.958574	7.900042	5.314487	4.639285	12.353237	3.281999	6.172299	11.647711	5.000944	11.395763	7.460188	7.089955	11.084199	9.810096	4.772809	8.454636	7.912421	9.818417	9.929235	10.604765	11.189785	10.552455	10.643982	9.587685	6.657008	2.796738	9.087099	7.265997
GSM1383820	469	1	8.815083	7.820017	5.60151	3.767759	6.686227	7.714463	3.976539	8.842871	8.183977	5.239395	13.468087	11.141863	9.866395	12.339307	11.856775	12.311068	11.007765	11.39911	6.609773	11.070138	7.812195	8.977604	5.628339	12.397985	8.339866	12.020272	11.367291	5.206899	10.404619	6.890219	6.767233	11.153498	10.216417	4.91869	9.560756	9.399548	9.174553	9.972893	11.05223	11.489995	10.671914	10.787552	10.291523	7.138033	2.5864	9.708719	7.302673
GSM1383821	487	1	10.422752	7.844537	4.743649	3.85514	7.451848	8.89085	4.017298	8.956884	10.797497	6.412595	13.337681	9.964405	9.523487	12.118942	10.167759	11.854028	11.206333	11.520242	6.639862	10.966686	7.719442	9.331669	6.870314	12.466424	11.813014	6.935826	11.436369	5.120963	11.292246	6.734824	6.775639	11.167516	9.218589	4.406381	9.630715	8.472072	9.664685	9.592257	10.886827	11.020031	10.945798	10.556675	9.610286	6.039722	2.703407	9.241968	7.231025
GSM1383822	493	1	4.771263	9.373917	4.22497	2.947035	4.435437	6.364496	2.581927	7.820017	9.527081	7.705604	13.348483	3.170201	9.14835	11.590818	12.181036	12.379748	10.884773	11.958441	6.295285	10.129002	6.107135	8.177716	5.990095	11.886444	7.217823	10.783546	11.377687	5.494801	11.794545	7.870921	7.471861	11.584497	8.920075	3.976711	9.311911	8.5121	9.874987	9.348856	11.362951	11.523654	10.56511	10.89431	10.39518	6.236204	2.296019	9.771527	7.14245
GSM1383823	265	1	10.280877	8.417437	5.69743	3.573715	6.532576	8.082542	3.731898	8.280772	9.417574	5.753257	13.304284	12.669902	9.872886	12.160004	10.843813	8.948851	10.636925	11.266516	6.722307	10.56761	7.149739	8.71172	5.4953	12.140942	7.757755	11.636809	11.569339	5.405365	10.794578	7.892141	7.22836	10.776856	9.948885	4.827711	9.592747	9.008394	9.538344	10.495408	11.267946	11.31392	10.636042	10.89017	10.334569	7.334508	3.048619	9.856486	7.334923
GSM1383824	1004	0	10.909773	8.680976	4.486644	3.521869	6.29861	7.463268	3.775502	7.763822	9.452829	5.844386	13.010725	13.348483	11.027906	10.496351	10.162763	9.895204	9.699501	10.021073	6.003406	10.079307	6.249377	7.746524	5.092589	11.364329	3.618929	6.152874	10.986229	5.336943	12.103658	6.831851	7.373863	11.632185	7.507224	3.952459	9.174553	9.852144	9.698113	9.421029	10.448522	11.154563	9.866933	10.947566	9.930891	6.534145	2.657438	8.624734	7.512286
GSM1383825	365	1	9.433671	7.874284	8.367925	6.239162	8.492541	9.016939	5.011703	9.994764	11.690768	7.855118	13.626572	10.049274	10.483168	12.521534	12.016679	12.527143	11.993673	12.509335	7.866535	11.485061	9.801399	10.295345	6.447546	12.855961	8.473474	12.514419	12.042313	5.363307	10.199986	6.645333	6.936187	10.927922	10.682187	5.768458	9.636128	9.832073	10.13985	10.863569	11.489995	11.322652	10.699597	10.705848	9.703119	7.155144	2.670756	10.196619	7.760454
GSM1383826	657	0	8.712104	8.453969	6.697044	8.321273	7.618771	8.90817	4.906656	9.885139	10.511241	6.977253	13.511206	12.797936	10.776856	12.436316	10.922479	12.394037	11.499167	12.140942	7.247115	10.976251	8.814236	5.510137	4.575801	12.5844	4.336602	7.437343	11.859183	5.139183	11.120777	6.603036	6.618506	10.629071	9.999051	6.956791	9.459078	10.305325	9.776177	10.669457	11.57326	11.561931	10.94472	11.547126	10.327528	8.312118	2.653745	10.063966	7.550988
GSM1383827	345	0	10.431505	8.042699	5.528169	4.070582	6.338218	7.949657	3.763126	7.644732	9.645627	6.314636	13.210483	13.082557	11.463058	12.737554	11.394266	12.455411	10.94239	11.343033	6.528325	10.598849	6.899032	8.868609	5.817918	12.537777	9.945373	11.606716	11.883634	6.069484	11.290844	6.275138	7.024266	10.507732	9.242465	5.18968	9.943705	9.650615	9.41971	10.391079	11.961383	11.645397	10.571016	10.636042	10.87835	7.080883	5.072345	10.281582	7.753926
GSM1383828	298	1	11.082978	8.664134	6.070259	3.723682	6.02363	6.911815	2.906792	7.552069	8.282501	5.491043	12.855961	12.969049	10.995396	12.412059	10.417707	10.182411	10.361774	10.111347	6.107569	9.952976	5.772805	5.242462	4.81872	12.049138	3.577091	6.116388	11.440061	5.890497	11.667305	6.433108	7.269527	11.106797	9.213722	4.049424	9.520157	8.465707	9.554977	9.200717	11.547126	11.324311	10.379468	10.685677	10.543521	7.201398	3.290134	9.272707	7.65207
GSM1383829	875	0	8.621616	9.331669	3.856881	3.304261	4.057148	7.05577	3.396337	9.040585	8.864801	5.616565	13.560542	12.86467	10.000221	12.745487	11.309384	12.560389	11.565776	11.518202	6.798132	10.703415	6.216531	9.108948	7.165665	12.54873	3.931388	7.419582	11.88919	5.494801	11.807284	8.400898	7.588043	11.540289	11.67749	4.842091	10.409416	9.973932	9.642104	9.192491	12.055889	11.236257	11.180853	11.140478	9.832073	8.694988	2.471799	11.15723	7.99092
GSM1383830	465	1	9.058776	7.240836	4.692103	3.244611	6.082595	8.556079	3.315456	9.486748	7.031762	5.180666	13.626572	13.112824	10.58472	12.690255	11.813014	11.651145	11.283489	11.576767	6.453284	11.18846	7.443861	8.537985	6.356083	12.48816	4.426266	7.394953	11.180853	5.568301	11.330784	7.067848	6.302421	11.327422	9.241968	4.081086	9.193745	9.734822	9.345467	9.661024	10.752893	11.31675	10.548009	10.618058	10.060375	6.529069	2.520746	9.582031	7.444949
GSM1383831	890	0	10.216417	8.530358	4.711827	3.472579	6.690077	8.444867	3.947597	8.716216	9.516617	6.461244	13.532451	12.367274	9.316733	11.990547	11.626193	12.192527	11.127089	11.68638	7.108809	10.554275	7.625365	5.402736	4.286665	12.370992	3.852165	7.276636	11.891764	5.060452	11.071246	8.611223	6.903413	10.891301	9.519258	4.631409	9.740203	9.093836	9.665796	10.240667	11.563941	11.379491	11.421571	11.531278	10.086621	7.029977	2.387383	10.058153	7.531617
GSM1383832	727	0	9.591714	8.716216	6.131305	4.664565	6.954997	8.029319	4.095243	8.595587	9.651162	5.896453	13.359198	12.543179	10.120572	12.042313	10.515282	10.242648	11.040094	11.319518	6.873216	10.757035	7.703296	9.232826	6.986189	12.305884	11.796705	7.399316	11.367291	5.525567	10.752893	7.230275	7.18662	11.165035	9.01983	4.514663	9.685806	8.900063	9.477308	10.099346	11.18846	11.199556	10.831423	10.909773	10.124443	6.518869	3.815421	9.442201	7.263821
GSM1383833	530	1	10.985306	8.305129	4.744407	3.53175	7.468789	8.688581	4.157858	9.187036	9.451569	6.079057	13.422539	11.69988	9.705004	11.283489	10.78258	12.216922	11.120777	11.441993	6.555445	10.439567	8.657874	5.268105	4.928049	12.25725	2.861889	7.116928	11.732279	5.206057	9.744103	8.424965	6.816253	10.836759	10.569171	4.597289	10.309377	8.242306	9.706906	10.021073	11.106797	11.38104	10.848159	10.694253	10.306491	6.791339	2.478913	9.61607	7.516113
GSM1383834	769	0	6.723522	8.494735	4.937835	4.573801	8.002717	7.951279	4.061964	9.238985	8.845944	5.686298	13.532451	9.759018	10.384882	11.571287	10.417707	11.658817	11.443739	11.747903	7.148054	10.721632	8.473774	9.127295	5.962077	12.476813	4.155085	7.10277	11.387795	4.735819	10.984074	7.837805	7.110237	10.807548	9.827286	4.087322	9.244454	8.418509	9.795055	10.714772	10.260838	11.120777	10.587426	10.649017	9.979016	6.317222	2.597867	8.592411	7.351913
GSM1383835	634	1	11.464854	8.505537	5.555367	3.345804	6.41968	8.973552	3.820195	9.333732	10.447799	6.711817	13.304284	11.510395	10.54581	12.007166	10.576325	12.013212	11.543672	12.089429	7.405045	11.145882	9.379157	9.461503	5.942048	12.797936	7.830369	12.039151	11.453667	4.578231	10.902202	7.425237	7.244508	10.97957	9.067706	4.139843	9.519258	8.99376	9.858342	10.527698	11.041954	11.01234	10.709315	10.694253	9.888654	6.685836	2.575001	9.064184	7.55311
GSM1383836	681	0	10.591877	7.831352	6.840878	4.900485	7.533724	8.417437	3.837409	9.306119	9.827286	5.666774	13.388627	12.001116	10.337451	11.987699	10.198593	9.154934	11.459556	11.922361	6.984357	10.993294	8.356431	9.221413	5.795157	12.57853	3.575557	7.103895	11.551156	5.066143	11.626193	7.523834	6.374748	11.196683	9.998243	4.385569	9.404666	8.976892	9.563081	10.087246	10.758834	11.502233	10.750667	10.881451	10.158943	6.499597	2.725549	9.105406	7.167061
GSM1383837	408	1	11.571287	7.942666	5.427488	2.721314	6.597937	8.35841	3.777969	8.676556	8.60641	4.741462	13.236172	12.537777	9.857193	11.981395	10.678677	10.392696	11.325582	11.716044	7.205809	10.477314	8.741809	8.600752	5.766602	12.482848	5.078245	7.206667	11.495707	4.776865	9.250715	6.790538	6.687783	11.053304	9.685115	3.761896	9.823781	8.623294	9.987912	9.943705	10.97957	11.457667	11.000984	10.915059	9.739282	7.113783	2.616594	9.139628	7.630651
GSM1383838	697	0	10.826228	8.568104	6.397712	4.467822	6.611522	8.400898	3.88838	9.500102	10.409416	6.224029	13.444216	12.200033	10.582272	12.221381	10.629071	10.621165	11.747903	12.125702	7.531263	11.426916	8.268761	10.418463	7.583767	12.715532	12.287727	12.192527	11.88919	5.173379	10.526851	7.536726	6.940857	10.833383	10.242648	4.498005	9.794534	9.726163	9.940976	11.08925	11.20779	10.998717	10.621933	10.778934	9.816762	7.067059	2.647986	10.131075	7.888528
GSM1383839	224	1	9.768384	8.868922	7.110237	2.772302	5.01336	6.711088	3.194792	9.12968	8.345998	5.671255	13.511206	12.20447	9.535444	12.023684	10.621165	12.291684	10.96787	11.654934	7.008984	11.426916	8.092403	8.805642	5.516952	12.441286	3.555874	6.438383	11.457667	5.671942	12.216922	7.247115	7.004064	11.147219	10.566066	4.560701	10.074822	9.391219	9.500102	10.037631	10.953003	11.551156	11.109072	10.956451	10.474358	7.002416	2.657438	9.670544	7.674004
GSM1383840	113	1	6.061599	8.475506	6.601881	3.148544	6.347948	7.984917	2.752184	8.806652	9.093836	5.766602	13.488572	6.630388	9.539362	12.09587	10.814269	10.505673	10.350136	11.395763	6.545892	10.777871	7.43019	5.511475	4.368743	12.244989	4.408832	6.55977	11.374891	5.325145	11.978681	7.73391	6.903819	11.119467	10.841936	4.42541	9.160735	9.193745	9.521281	10.136609	11.046632	11.657046	10.725594	11.695916	10.41478	7.335915	2.237079	9.878659	7.424876
[truncated: 1,045 more columns]
